# Supplementary material for: A Receptor-Based Explanation for Tsetse Fly Catch Distribution between Coloured Cloth Panels and Flanking Nets
Source: PLoS Negl Trop Dis. 2015 Oct 16;9(10):e0004121. doi: 10.1371/journal.pntd.0004121 (PMC4608566; doi:10.1371/journal.pntd.0004121)
Supplement: S3 Table — Some of the sums involving photoreceptor R7p provided an improvement in QIC and/or QICC over the model shown in Tables 2 and 3 and Fig 4 (green cells), but these trends were inconsistent across datasets. (XLSX) [file pntd.0004121.s003.xlsx]

## Sheet: ReceptorPairSums&Differences
Receptor pair	QIC	QICC	Intercept		R7y - R8y - R7p Opp. index		Receptor pair sum or dif.		Interaction
			Wald Χ21 (p)	B	Wald Χ21 (p)	B	Wald Χ21 (p)	B	Wald Χ21 (p)	B
G. f. fuscipes males (Lindh et al., 2012)
r1-6 + r7p	27983.8	27961.6	1.574 (0.210)	0.497	11.804 (0.001)	4.359	7.365 (0.007)	-0.884	8.834 (0.003)	-2.378
r1-6 + r7y	29235.4	29214	0.073 (0.787)	0.11	6.623 (0.010)	3.45	3.232 (0.072)	-0.492	3.643 (0.056)	-1.537
r1-6 + r8p	30174.8	30154.1	0.336 (0.562)	-0.182	6.302 (0.012)	2.596	1.949 (0.163)	-0.278	2.553 (0.110)	-0.951
r1-6 + r8y	29006.8	28988.3	0.011 (0.918)	0.031	11.350 (0.001)	3.202	4.625 (0.032)	-0.512	6.351 (0.012)	-1.554
r7p + r7y	27649.7	27625.9	2.197 (0.138)	0.627	11.454 (0.001)	4.677	7.894 (0.005)	-0.958	9.003 (0.003)	-2.541
r7p + r8p	28361.9	28338.8	1.341 (0.247)	0.503	9.448 (0.002)	4.323	6.564 (0.010)	-0.848	6.672 (0.010)	-2.275
r7p + r8y	27951	27930.3	0.863 (0.353)	0.29	16.987 (<0.001)	3.758	5.583 (0.018)	-0.843	13.830 (<0.001)	-2.178
r7y + r8p	29908.3	29886.1	0.009 (0.924)	-0.037	5.448 (0.020)	2.984	2.256 (0.133)	-0.372	2.524 (0.112)	-1.184
r7y + r8y	28414.8	28395.4	0.347 (0.556)	0.21	11.175 (0.001)	3.712	5.253 (0.022)	-0.643	6.915 (0.009)	-1.894
r8p + r8y	29322.9	29303.9	0.004 (0.949)	-0.02	9.657 (0.002)	3.056	3.842 (0.050)	-0.446	5.105 (0.024)	-1.391
r1-6 - r7p	30845.5	30821.6	43.816 (<0.001)	-0.687	14.199 (<0.001)	1.025	4.011 (0.045)	0.986	2.893 (0.089)	2.438
r7p - r1-6	30845.5	30821.6	43.816 (<0.001)	-0.687	14.199 (<0.001)	1.025	4.011 (0.045)	-0.986	2.893 (0.089)	-2.438	*Demonstrates that inverting difference calculations only affects the sign of coefficients
r1-6 - r7y	31638.7	31613.6	25.666 (<0.001)	-0.512	16.249 (<0.001)	1.281	0.858 (0.354)	1.286	0.356 (0.551)	2.096
r1-6 - r8p	30928	30904.3	19.727 (<0.001)	-0.821	6.061 (0.014)	0.733	4.288 (0.038)	-4.001	9.799 (0.002)	-10.559
r1-6 - r8y	30936.7	30911.2	15.157 (<0.001)	-0.882	2.472 (0.116)	0.484	5.494 (0.019)	1.952	14.788 (<0.001)	5.951
r7p - r7y	30885.6	30861.7	42.903 (<0.001)	-0.785	8.137 (0.004)	0.818	5.895 (0.015)	-1.377	3.991 (0.046)	-3.631
r7p - r8p	30834.8	30811.8	43.308 (<0.001)	-0.721	11.913 (0.001)	0.961	4.941 (0.026)	-0.858	4.046 (0.044)	-2.231
r7p - r8y	31254	31228.1	31.016 (<0.001)	-0.516	18.271 (<0.001)	1.263	1.634 (0.201)	-0.92	0.749 (0.387)	-1.639
r7y - r8p	30931.2	30908.5	46.288 (<0.001)	-0.61	19.009 (<0.001)	1.184	3.544 (0.060)	-1.949	3.344 (0.067)	-4.759
r7y - r8y	31206.8	31179.2	8.337 (0.004)	-0.961	1.143 (0.285)	0.386	2.177 (0.140)	1.736	7.282 (0.007)	4.489
r8p - r8y	30956.3	30931.4	16.108 (<0.001)	-0.863	3.376 (0.066)	0.567	5.072 (0.024)	1.321	13.340 (<0.001)	3.875
G. f. fuscipes females (Lindh et al., 2012)
r1-6 + r7p	48590.8	48551.4	1.623 (0.203)	0.625	6.150 (0.013)	3.949	9.619 (0.002)	-1.341	5.262 (0.022)	-2.647
r1-6 + r7y	51909.6	51870.6	0.001 (0.974)	0.016	2.775 (0.096)	2.67	3.206 (0.073)	-0.683	1.562 (0.211)	-1.367
r1-6 + r8p	53354.6	53315.2	1.197 (0.274)	-0.431	1.857 (0.173)	1.663	1.233 (0.267)	-0.337	0.556 (0.456)	-0.619
r1-6 + r8y	52089.5	52050.8	0.263 (0.608)	-0.181	4.574 (0.032)	2.319	4.026 (0.045)	-0.656	2.587 (0.108)	-1.315
r7p + r7y	47326.6	47286.2	2.225 (0.136)	0.811	7.051 (0.008)	4.335	9.336 (0.002)	-1.442	6.176 (0.013)	-2.87
r7p + r8p	48950.3	48910	1.327 (0.249)	0.643	5.076 (0.024)	4.076	7.457 (0.006)	-1.265	4.077 (0.043)	-2.584
r7p + r8y	49142	49102.5	1.357 (0.244)	0.412	6.510 (0.011)	2.75	14.299 (<0.001)	-1.516	7.433 (0.006)	-2.343
r7y + r8p	52683	52643.5	0.095 (0.758)	-0.149	2.061 (0.151)	2.225	2.140 (0.143)	-0.53	0.933 (0.334)	-1
r7y + r8y	51035.2	50997.1	0.171 (0.679)	0.166	4.969 (0.026)	2.923	6.970 (0.008)	-0.95	3.501 (0.061)	-1.814
r8p + r8y	52569.8	52530.6	0.487 (0.485)	-0.258	3.469 (0.063)	2.119	2.838 (0.092)	-0.547	1.675 (0.196)	-1.084
r1-6 - r7p	52406.9	52361.4	45.111 (<0.001)	-0.984	5.264 (0.022)	0.702	4.842 (0.028)	1.298	6.143 (0.013)	4.214
r1-6 - r7y	51288.8	51248.5	39.039 (<0.001)	-0.708	20.920 (<0.001)	1.138	3.636 (0.057)	3.508	3.528 (0.060)	7.811
r1-6 - r8p	53621.5	53580.8	15.840 (<0.001)	-0.911	3.537 (0.060)	0.643	0.424 (0.515)	-1.62	4.236 (0.040)	-8.255
r1-6 - r8y	53260.2	53219.2	12.100 (0.001)	-0.939	1.925 (0.165)	0.503	0.433 (0.510)	0.717	3.957 (0.047)	3.633
r7p - r7y	53070	53024.5	36.085 (<0.001)	-1.012	2.406 (0.121)	0.54	4.976 (0.026)	-1.455	8.454 (0.004)	-5.844
r7p - r8p	52756.9	52711.6	40.122 (<0.001)	-0.999	3.881 (0.049)	0.641	4.611 (0.032)	-1.005	6.828 (0.009)	-3.485
r7p - r8y	51671.8	51627.1	49.760 (<0.001)	-0.756	21.987 (<0.001)	1.141	4.507 (0.034)	-1.792	4.714 (0.030)	-4.561
r7y - r8p	51935.2	51893.7	53.344 (<0.001)	-0.914	9.208 (0.002)	0.826	4.205 (0.040)	-2.665	5.481 (0.019)	-7.317
r7y - r8y	52786.5	52740.3	2.158 (0.142)	-0.63	3.110 (0.078)	1.058	0.220 (0.639)	-0.812	0.029 (0.865)	-0.483
r8p - r8y	53398.2	53357.4	13.106 (<0.001)	-0.928	2.295 (0.130)	0.541	0.441 (0.507)	0.503	4.269 (0.039)	2.603
G. p. palpalis males (Green, 1988)
r1-6 + r7p	15.958	14.242	1.926 (0.165)	0.465	64.289 (<0.001)	7.86	23.248 (<0.001)	-1.775	69.812 (<0.001)	-6.323
r1-6 + r7y	19.134	16.19	0.045 (0.831)	-0.07	11.886 (0.001)	5.808	23.213 (<0.001)	-1.276	19.232 (<0.001)	-4.795
r1-6 + r8p	19.716	17.073	0.212 (0.646)	-0.17	8.742 (0.003)	5.471	18.424 (<0.001)	-1.203	14.536 (<0.001)	-4.582
r1-6 + r8y	18.39	16.461	0.139 (0.709)	0.167	15.504 (<0.001)	6.834	16.163 (<0.001)	-1.535	22.243 (<0.001)	-5.654
r7p + r7y	16.321	14.471	0.862 (0.353)	0.288	77.050 (<0.001)	6.361	20.941 (<0.001)	-1.693	76.209 (<0.001)	-5.405
r7p + r8p	16.969	14.698	0.823 (0.364)	0.259	39.506 (<0.001)	6.762	24.938 (<0.001)	-1.625	54.683 (<0.001)	-5.61
r7p + r8y	16.439	14.311	1.195 (0.274)	0.412	39.253 (<0.001)	7.695	20.449 (<0.001)	-1.863	53.403 (<0.001)	-6.456
r7y + r8p	20.784	16.913	1.247 (0.264)	-0.343	7.145 (0.008)	4.584	19.698 (<0.001)	-1.087	13.162 (<0.001)	-4.008
r7y + r8y	17.606	15.443	0.198 (0.656)	0.154	19.789 (<0.001)	6.657	22.819 (<0.001)	-1.522	29.155 (<0.001)	-5.537
r8p + r8y	18.314	16.502	0.002 (0.961)	0.019	13.577 (<0.001)	6.165	18.559 (<0.001)	-1.419	20.946 (<0.001)	-5.211
r1-6 - r7p	25.415	21.037	89.161 (<0.001)	-1.899	5.326 (0.021)	-1.459	2.835 (0.092)	1.135	7.150 (0.007)	5.936
r7p - r1-6	25.415	21.037	89.161 (<0.001)	-1.899	5.326 (0.021)	-1.459	2.835 (0.092)	-1.135	7.150 (0.007)	-5.936	*Demonstrates that inverting difference calculations only affects the sign of coefficients
r1-6 - r7y	22.81	20.382	135.877 (<0.001)	-1.91	9.771 (0.002)	-1.514	1.382 (0.240)	2.165	5.025 (0.025)	9.767
r1-6 - r8p	24.975	22.199	48.307 (<0.001)	-1.974	4.961 (0.026)	-1.642	0.038 (0.845)	0.521	4.446 (0.035)	6.597
r1-6 - r8y	26.311	22.901	33.468 (<0.001)	-1.852	2.857 (0.091)	-1.354	0.211 (0.646)	-0.76	0.643 (0.422)	-3.371
r7p - r7y	27.161	22.926	54.464 (<0.001)	-1.853	3.441 (0.064)	-1.411	0.063 (0.802)	-0.212	0.734 (0.392)	-1.687
r7p - r8p	28.224	22.177	66.684 (<0.001)	-1.857	3.646 (0.056)	-1.386	0.483 (0.487)	-0.526	1.589 (0.207)	-3.254
r7p - r8y	23.858	21.236	149.214 (<0.001)	-1.864	5.984 (0.014)	-1.31	5.998 (0.014)	-1.364	14.995 (<0.001)	-5.808
r7y - r8p	22.777	19.977	124.027 (<0.001)	-1.889	6.514 (0.011)	-1.396	8.393 (0.004)	-4.027	19.010 (<0.001)	-17.496
r7y - r8y	24.398	21.746	43.792 (<0.001)	-1.934	4.805 (0.028)	-1.447	0.337 (0.562)	-0.567	3.834 (0.050)	-3.677
r8p - r8y	25.565	22.647	38.670 (<0.001)	-1.9	3.696 (0.055)	-1.448	0.238 (0.625)	-0.458	1.948 (0.163)	-2.609
G. p. palpalis females (Green, 1988)
r1-6 + r7p	13.25	11.945	0.092 (0.761)	-0.106	75.342 (<0.001)	7.02	14.664 (<0.001)	-1.336	98.816 (<0.001)	-5.847
r1-6 + r7y	15.076	13.285	4.577 (0.032)	-0.631	13.334 (<0.001)	5.196	17.782 (<0.001)	-0.934	30.440 (<0.001)	-4.631
r1-6 + r8p	15.386	13.959	3.533 (0.060)	-0.662	8.792 (0.003)	5.086	14.007 (<0.001)	-0.912	21.211 (<0.001)	-4.582
r1-6 + r8y	15.245	13.46	0.431 (0.511)	-0.337	10.572 (0.001)	6.537	8.092 (0.004)	-1.116	19.135 (<0.001)	-5.555
r7p + r7y	12.779	12.484	0.572 (0.449)	-0.228	141.647 (<0.001)	5.46	19.832 (<0.001)	-1.355	207.489 (<0.001)	-4.973
r7p + r8p	13.945	12.528	1.112 (0.292)	-0.3	49.320 (<0.001)	5.892	18.419 (<0.001)	-1.236	100.524 (<0.001)	-5.176
r7p + r8y	14.306	11.852	0.237 (0.626)	-0.212	33.146 (<0.001)	7.057	7.498 (0.006)	-1.226	47.521 (<0.001)	-5.901
r7y + r8p	16.678	14.034	10.577 (0.001)	-0.911	6.775 (0.009)	3.898	15.092 (<0.001)	-0.769	19.191 (<0.001)	-3.84
r7y + r8y	14.249	12.673	1.488 (0.222)	-0.443	18.760 (<0.001)	6.018	11.964 (0.001)	-1.068	35.907 (<0.001)	-5.239
r8p + r8y	14.67	13.56	1.389 (0.239)	-0.496	10.955 (0.001)	5.769	10.170 (0.001)	-1.036	22.047 (<0.001)	-5.108
r1-6 - r7p	22.771	18.167	140.566 (<0.001)	-2.208	16.316 (<0.001)	-2.214	5.762 (0.016)	1.771	4.351 (0.037)	5.74
r1-6 - r7y	19.198	17.315	298.855 (<0.001)	-1.915	30.187 (<0.001)	-1.828	7.938 (0.005)	5.25	9.672 (0.002)	14.089
r1-6 - r8p	19.533	18.907	68.889 (<0.001)	-2.316	16.690 (<0.001)	-2.401	0.226 (0.634)	-1.336	3.410 (0.065)	5.092
r1-6 - r8y	21.64	19.669	39.102 (<0.001)	-2.258	8.517 (0.004)	-2.16	0.040 (0.842)	0.361	0.569 (0.451)	-2.604
r7p - r7y	21.157	18.969	95.917 (<0.001)	-2.323	14.415 (<0.001)	-2.425	1.828 (0.176)	-1.001	0.310 (0.578)	-0.872
r7p - r8p	24.796	18.976	105.189 (<0.001)	-2.22	12.472 (<0.001)	-2.233	2.052 (0.152)	-1.091	1.097 (0.295)	-2.922
r7p - r8y	19.905	17.78	347.262 (<0.001)	-2.016	17.875 (<0.001)	-1.846	17.956 (<0.001)	-2.406	14.008 (<0.001)	-6.814
r7y - r8p	17.972	16.843	297.370 (<0.001)	-2.074	22.379 (<0.001)	-1.972	25.273 (<0.001)	-6.932	26.577 (<0.001)	-21.747
r7y - r8y	20.343	19.122	48.560 (<0.001)	-2.001	11.534 (0.001)	-1.798	1.655 (0.198)	-1.127	8.085 (0.004)	-4.28
r8p - r8y	20.538	19.364	48.301 (<0.001)	-2.287	11.652 (0.001)	-2.244	0.066 (0.797)	0.268	1.923 (0.166)	-2.076
