# Supplementary material for: A Receptor-Based Explanation for Tsetse Fly Catch Distribution between Coloured Cloth Panels and Flanking Nets
Source: PLoS Negl Trop Dis. 2015 Oct 16;9(10):e0004121. doi: 10.1371/journal.pntd.0004121 (PMC4608566; doi:10.1371/journal.pntd.0004121)
Supplement: S4 Table — None of these models resulted in an improvement in QIC or QICC over the model illustrated in Tables 2 and 3 and Fig 4. This indicates that any single mechanism underlying landing scores did not describe the data better than the two interacting mechanisms described in text. (XLSX) [file pntd.0004121.s004.xlsx]

## Sheet: G. f. fuscipes males
G. f. fuscipes males (Lindh et al., 2012)
			Intercept		R1-6		R7p		R7y		R8p		R8y
	QIC	QICC	Wald Χ21 (p)	B	Wald Χ21 (p)	B	Wald Χ21 (p)	B	Wald Χ21 (p)	B	Wald Χ21 (p)	B	Wald Χ21 (p)	B
One parameter models
R1-6	47908.2	47888.8	33.934 (<0.001)	-0.774	4.156 (0.041)	-0.29
R7p	36595.2	36576.7	2.017 (0.156)	-0.204			42.055 (<0.001)	-1.296
R7y	48436	48414.1	5.906 (0.015)	-0.506					7.140 (0.008)	-0.62
R8p	47175	47155.7	41.546 (<0.001)	-0.951							0.015 (0.902)	-0.018
R8y	45051.1	45029.8	27.833 (<0.001)	-0.563									17.749 (<0.001)	-0.865
Two parameter models
r1-6,r7p	36049.9	36032.6	2.725 (0.099)	-0.264	1.208 (0.272)	0.128	47.375 (<0.001)	-1.333
r1-6,r7y	47665.8	47639.7	1.876 (0.171)	-0.375	2.593 (0.107)	1.139			3.942 (0.047)	-1.818
r1-6,r8p	35525.7	35503.2	53.536 (<0.001)	-0.828	18.970 (<0.001)	-6.256					17.787 (<0.001)	5.472
r1-6,r8y	36499.9	36475.5	46.147 (<0.001)	-0.979	11.261 (0.001)	1.775							16.566 (<0.001)	-2.463
r7p,r7y	34340.8	34321.2	3.821 (0.051)	-0.404			43.653 (<0.001)	-1.515	2.685 (0.101)	0.462
r7p,r8p	35469.6	35451.6	3.169 (0.075)	-0.313			45.594 (<0.001)	-1.333			1.974 (0.160)	0.186
r7p,r8y	36584.4	36564.2	1.515 (0.218)	-0.177			31.457 (<0.001)	-1.215					0.577 (0.448)	-0.17
r7y,r8p	42075.7	42056.2	1.871 (0.171)	-0.319					22.991 (<0.001)	-2.76	25.512 (<0.001)	1.89
r7y,r8y	43912.1	43882.8	8.042 (0.005)	-0.706					0.369 (0.543)	0.355			4.740 (0.029)	-1.115
r8p,r8y	36157.4	36133.5	53.275 (<0.001)	-0.953							11.992 (0.001)	1.231	18.211 (<0.001)	-1.936
Three parameter models
r1-6,r7p,r7y	30761.4	30733.8	5.646 (0.017)	-0.563	3.660 (0.056)	-1.927	17.453 (<0.001)	-2.119	3.926 (0.048)	2.896
r1-6,r7p,r8p	32510.1	32483.3	4.158 (0.041)	-0.432	2.247 (0.134)	-2.902	11.935 (0.001)	-0.986			2.365 (0.124)	2.682
r1-6,r7p,r8y	32490.7	32462	3.885 (0.049)	-0.498	2.637 (0.104)	1.075	12.981 (<0.001)	-1.018					2.418 (0.120)	-1.244
r1-6,r7y,r8p	34038	34010.2	4.534 (0.033)	-0.485	6.980 (0.008)	-4.713			6.256 (0.012)	-1.707	14.169 (<0.001)	5.305
r1-6,r7y,r8y	34214.5	34184.2	5.307 (0.021)	-0.588	30.592 (<0.001)	3.356			8.269 (0.004)	-1.964			13.981 (<0.001)	-2.486
r1-6,r8p,r8y	35457.3	35433.2	13.699 (<0.001)	-0.803	1.490 (0.222)	-7.553					2.303 (0.129)	6.345	0.047 (0.829)	0.415
r7p,r7y,r8p	31227.8	31201.3	5.353 (0.021)	-0.556			10.426 (0.001)	-2.815	3.527 (0.060)	4.224	3.332 (0.068)	-2.512
r7p,r7y,r8y	31441	31412.5	4.875 (0.027)	-0.557			35.434 (<0.001)	-1.437	3.453 (0.063)	1.141			2.855 (0.091)	-0.849
r7p,r8p,r8y	32457.4	32429.1	3.999 (0.046)	-0.482			12.360 (<0.001)	-1.004			2.650 (0.104)	0.733	2.323 (0.127)	-0.923
r7y,r8p,r8y	34017.3	33988	4.779 (0.029)	-0.547					7.748 (0.005)	-1.852	28.493 (<0.001)	2.218	7.006 (0.008)	-1.475
Four parameter models
r1-6,r7p,r7y,r8p	30782	30751.9	5.760 (0.016)	-0.57	0.481 (0.488)	-1.262	7.004 (0.008)	-2.43	2.745 (0.098)	3.561	0.187 (0.665)	-1.003
r1-6,r7p,r7y,r8y	30694.2	30660.3	5.008 (0.025)	-0.551	0.790 (0.374)	-2.741	3.894 (0.048)	-2.415	1.546 (0.214)	3.575			0.085 (0.771)	0.44
r1-6,r7p,r8p,r8y	32514.6	32486	3.281 (0.070)	-0.506	0.123 (0.725)	1.687	14.466 (<0.001)	-1.027			0.017 (0.898)	-0.419	0.791 (0.374)	-1.425
r1-6,r7y,r8p,r8y	34048	34017.9	4.160 (0.041)	-0.56	0.026 (0.872)	0.931			7.676 (0.006)	-1.886	0.171 (0.679)	1.608	0.978 (0.323)	-1.757
r7p,r7y,r8p,r8y	30885.3	30853.4	5.356 (0.021)	-0.585			5.313 (0.021)	-2.419	2.140 (0.144)	3.487	1.116 (0.291)	-1.814	0.349 (0.555)	-0.382
Five parameter model
r1-6,r7p,r7y,r8p, r8y	30756.3	30722.4	4.371 (0.037)	-0.567	0.049 (0.825)	-1.566	4.441 (0.035)	-2.439	1.581 (0.209)	3.59	0.073 (0.786)	-0.817	0.001 (0.970)	0.098

## Sheet: G. f. fuscipes females
G. f. fuscipes females (Lindh et al., 2012)
			Intercept		R1-6		R7p		R7y		R8p		R8y
	QIC	QICC	Wald Χ21 (p)	B	Wald Χ21 (p)	B	Wald Χ21 (p)	B	Wald Χ21 (p)	B	Wald Χ21 (p)	B	Wald Χ21 (p)	B
One parameter models
R1-6	63866.6	63835.6	20.216 (<0.001)	-0.786	6.435 (0.011)	-0.492
R7p	53564.5	53532.7	11.426 (0.001)	-0.584			14.140 (<0.001)	-0.961
R7y	62352.9	62323.2	8.267 (0.004)	-0.496					29.122 (<0.001)	-0.865
R8p	63895.4	63863.2	22.182 (<0.001)	-0.893							2.121 (0.145)	-0.29
R8y	60852.6	60821.2	25.539 (<0.001)	-0.736									12.608 (<0.001)	-0.839
Two parameter models
r1-6,r7p	54357.3	54323.4	6.595 (0.010)	-0.476	1.754 (0.185)	-0.229	10.614 (0.001)	-0.902
r1-6,r7y	59833.4	59798.8	3.234 (0.072)	-0.394	2.391 (0.122)	1.037			5.900 (0.015)	-1.954
r1-6,r8p	56647.3	56609	25.207 (<0.001)	-0.839	6.542 (0.011)	-4.088					5.238 (0.022)	3.295
r1-6,r8y	57220.9	57182	24.642 (<0.001)	-0.944	2.184 (0.139)	0.856							6.184 (0.013)	-1.607
r7p,r7y	54473.5	54438.9	5.974 (0.015)	-0.46			6.582 (0.010)	-0.833	1.141 (0.285)	-0.284
r7p,r8p	54356.3	54322.4	6.680 (0.010)	-0.486			12.199 (<0.001)	-0.936			1.144 (0.285)	-0.166
r7p,r8y	53965.3	53928.2	7.953 (0.005)	-0.515			6.223 (0.013)	-0.775					2.145 (0.143)	-0.409
r7y,r8p	55847.9	55817.9	3.582 (0.058)	-0.383					17.942 (<0.001)	-2.388	11.516 (0.001)	1.34
r7y,r8y	61056.6	61016.7	8.823 (0.003)	-0.606					0.390 (0.532)	-0.336			1.153 (0.283)	-0.602
r8p,r8y	57094.5	57055.5	25.898 (<0.001)	-0.925							2.086 (0.149)	0.573	7.388 (0.007)	-1.336
Three parameter models
r1-6,r7p,r7y	54318.7	54270.2	4.958 (0.026)	-0.484	0.052 (0.820)	-0.274	2.448 (0.118)	-0.92	0.002 (0.969)	0.065
r1-6,r7p,r8p	53375	53331.5	7.230 (0.007)	-0.55	0.565 (0.452)	-1.544	4.984 (0.026)	-0.745			0.421 (0.516)	1.164
r1-6,r7p,r8y	53146.7	53101.5	6.901 (0.009)	-0.621	0.312 (0.577)	0.348	4.249 (0.039)	-0.705					0.886 (0.347)	-0.757
r1-6,r7y,r8p	52883.1	52840.5	5.154 (0.023)	-0.471	1.521 (0.218)	-2.374			6.981 (0.008)	-1.849	3.992 (0.046)	3.054
r1-6,r7y,r8y	52382	52338.3	5.945 (0.015)	-0.547	11.159 (0.001)	2.432			8.441 (0.004)	-2.012			5.255 (0.022)	-1.608
r1-6,r8p,r8y	57478.8	57435.5	17.987 (<0.001)	-0.972	0.080 (0.777)	2.2					0.029 (0.865)	-0.911	0.745 (0.388)	-2.021
r7p,r7y,r8p	54500.8	54452.2	3.872 (0.049)	-0.441			0.391 (0.532)	-0.668	0.080 (0.778)	-0.758	0.035 (0.851)	0.317
r7p,r7y,r8y	53754.4	53708.6	6.296 (0.012)	-0.546			5.650 (0.017)	-0.791	0.025 (0.874)	0.091			0.699 (0.403)	-0.462
r7p,r8p,r8y	53237	53191.9	7.038 (0.008)	-0.601			4.325 (0.038)	-0.71			0.228 (0.633)	0.204	0.957 (0.328)	-0.619
r7y,r8p,r8y	52526.3	52482.9	5.602 (0.018)	-0.522					7.338 (0.007)	-1.851	9.547 (0.002)	1.53	2.228 (0.136)	-0.865
Four parameter models
r1-6,r7p,r7y,r8p	52880.9	52830.3	5.082 (0.024)	-0.468	1.390 (0.238)	-2.534	0.009 (0.926)	0.11	0.598 (0.439)	-2.081	1.231 (0.267)	3.34
r1-6,r7p,r7y,r8y	52480	52427	5.855 (0.016)	-0.56	1.971 (0.160)	4.471	0.388 (0.533)	0.817	1.632 (0.201)	-3.854			3.077 (0.079)	-2.603
r1-6,r7p,r8p,r8y	54018.4	53969.7	6.747 (0.009)	-0.745	4.025 (0.045)	10.242	8.794 (0.003)	-0.869			3.776 (0.052)	-6.795	4.467 (0.035)	-3.651
r1-6,r7y,r8p,r8y	53258.2	53209.6	6.202 (0.013)	-0.682	6.782 (0.009)	13.34			11.655 (0.001)	-2.394	3.958 (0.047)	-7.199	11.151 (0.001)	-4.891
r7p,r7y,r8p,r8y	52498.1	52447	5.590 (0.018)	-0.516			0.126 (0.723)	0.446	1.017 (0.313)	-2.817	1.228 (0.268)	2.264	2.384 (0.123)	-1.071
Five parameter model
r1-6,r7p,r7y,r8p, r8y	53213.1	53157.3	6.273 (0.012)	-0.681	5.178 (0.023)	14.037	0.276 (0.600)	0.657	1.630 (0.202)	-3.84	5.471 (0.019)	-6.575	5.998 (0.014)	-5.412

## Sheet: G. p. palpalis males
G. p. palpalis males (Green, 1988)
			Intercept		R1-6		R7p		R7y		R8p		R8y
	QIC	QICC	Wald Χ21 (p)	B	Wald Χ21 (p)	B	Wald Χ21 (p)	B	Wald Χ21 (p)	B	Wald Χ21 (p)	B	Wald Χ21 (p)	B
One parameter models
R1-6	26.972	24.268	50.205 (<0.001)	-1.648	1.042 (0.307)	0.555
R7p	23.738	18.577	41.839 (<0.001)	-2.36			5.739 (0.017)	1.904
R7y	26.645	23.727	30.521 (<0.001)	-1.795					1.399 (0.237)	0.74
R8p	26.889	24.934	60.232 (<0.001)	-1.546							0.657 (0.418)	0.358
R8y	27.197	22.19	45.808 (<0.001)	-1.813									2.058 (0.151)	1.035
Two parameter models
r1-6,r7p	25.345	20.544	37.107 (<0.001)	-2.291	0.388 (0.533)	-0.256	6.510 (0.011)	2.049
r1-6,r7y	28.048	25.64	26.717 (<0.001)	-1.839	0.215 (0.643)	-0.546			0.840 (0.359)	1.307
r1-6,r8p	28.413	24.316	65.010 (<0.001)	-1.613	2.112 (0.146)	5.318					2.194 (0.139)	-4.557
r1-6,r8y	27.1	22.219	70.312 (<0.001)	-1.508	4.344 (0.037)	-2.497							4.069 (0.044)	3.454
r7p,r7y	24.663	20.52	36.876 (<0.001)	-2.238			6.853 (0.009)	2.152	1.014 (0.314)	-0.407
r7p,r8p	25.023	20.49	36.812 (<0.001)	-2.267			6.694 (0.010)	2.049			0.679 (0.410)	-0.282
r7p,r8y	25.931	20.565	39.406 (<0.001)	-2.363			5.538 (0.019)	1.888					0.002 (0.961)	0.025
r7y,r8p	26.856	23.684	25.349 (<0.001)	-2.089					3.476 (0.062)	3.988	3.438 (0.064)	-2.883
r7y,r8y	29.355	24.19	29.282 (<0.001)	-1.71					0.172 (0.678)	-0.372			1.287 (0.257)	1.317
r8p,r8y	27.589	22.68	75.493 (<0.001)	-1.562							3.594 (0.058)	-1.487	3.296 (0.069)	2.434
Three parameter models
r1-6,r7p,r7y	27.282	22.505	37.292 (<0.001)	-2.215	0.094 (0.759)	0.424	6.821 (0.009)	2.199	0.363 (0.547)	-0.87
r1-6,r7p,r8p	26.619	22.252	38.540 (<0.001)	-2.228	0.414 (0.520)	1.594	5.140 (0.023)	1.885			0.718 (0.397)	-1.706
r1-6,r7p,r8y	26.039	21.549	38.949 (<0.001)	-2.089	4.585 (0.032)	-1.708	4.371 (0.037)	1.642					2.290 (0.130)	1.825
r1-6,r7y,r8p	27.315	22.27	30.763 (<0.001)	-2.271	4.472 (0.034)	6.381			4.548 (0.033)	4.733	6.415 (0.011)	-9.386
r1-6,r7y,r8y	24.36	20.108	40.425 (<0.001)	-2.085	9.968 (0.002)	-8.412			5.881 (0.015)	4.671			13.476 (<0.001)	5.66
r1-6,r8p,r8y	26.026	22.602	60.119 (<0.001)	-1.365	4.225 (0.040)	-19.006					3.122 (0.077)	11.124	6.552 (0.010)	8.97
r7p,r7y,r8p	27.781	22.564	36.687 (<0.001)	-2.222			4.316 (0.038)	2.248	0.108 (0.742)	-0.861	0.029 (0.864)	0.36
r7p,r7y,r8y	26.864	22.175	36.733 (<0.001)	-2.168			6.526 (0.011)	2.015	1.962 (0.161)	-0.856			0.523 (0.470)	0.617
r7p,r8p,r8y	26.34	21.796	39.293 (<0.001)	-2.145			4.519 (0.034)	1.694			3.677 (0.055)	-0.99	1.223 (0.269)	1.074
r7y,r8p,r8y	26.018	20.946	35.844 (<0.001)	-2.191					4.848 (0.028)	4.672	7.561 (0.006)	-5.51	7.137 (0.008)	2.714
Four parameter models
r1-6,r7p,r7y,r8p	30.104	24.161	35.452 (<0.001)	-2.244	0.266 (0.606)	1.969	1.137 (0.286)	1.749	0.012 (0.912)	0.44	0.158 (0.691)	-2.369
r1-6,r7p,r7y,r8y	26.492	22.109	42.032 (<0.001)	-2.086	4.125 (0.042)	-8.382	<0.001 (0.992)	0.011	2.373 (0.123)	4.651			5.563 (0.018)	5.641
r1-6,r7p,r8p,r8y	24.975	22.619	54.104 (<0.001)	-1.92	6.191 (0.013)	-14.446	4.516 (0.034)	1.48			4.417 (0.036)	8.522	9.172 (0.002)	6.221
r1-6,r7y,r8p,r8y	24.188	21.925	40.131 (<0.001)	-1.949	7.840 (0.005)	-15.005			5.138 (0.023)	4.135	2.767 (0.096)	4.904	11.576 (0.001)	7.817
r7p,r7y,r8p,r8y	29.139	23.047	37.356 (<0.001)	-2.202			0.204 (0.652)	0.689	0.575 (0.448)	3.008	1.086 (0.297)	-3.882	2.095 (0.148)	2.065
Five parameter model
r1-6,r7p,r7y,r8p, r8y	27.612	23.977	48.882 (<0.001)	-1.966	7.623 (0.006)	-14.676	0.090 (0.764)	0.461	0.607 (0.436)	3.045	1.603 (0.205)	5.752	9.288 (0.002)	7.283

## Sheet: G. p. palpalis females
G. p. palpalis females (Green, 1988)
			Intercept		R1-6		R7p		R7y		R8p		R8y
	QIC	QICC	Wald Χ21 (p)	B	Wald Χ21 (p)	B	Wald Χ21 (p)	B	Wald Χ21 (p)	B	Wald Χ21 (p)	B	Wald Χ21 (p)	B
One parameter models
R1-6	25.784	22.676	59.569 (<0.001)	-2.075	4.982 (0.026)	1.294
R7p	21.2	17.405	82.145 (<0.001)	-2.611			12.698 (<0.001)	2.364
R7y	26.671	23.108	34.515 (<0.001)	-2.178					3.993 (0.046)	1.344
R8p	27.456	24.929	55.418 (<0.001)	-1.865							3.311 (0.069)	0.879
R8y	21.565	17.955	95.370 (<0.001)	-2.343									11.902 (0.001)	2.164
Two parameter models
r1-6,r7p	21.853	18.556	60.402 (<0.001)	-2.801	1.552 (0.213)	0.488	13.253 (<0.001)	2.197
r1-6,r7y	27.411	24.583	28.605 (<0.001)	-2.142	0.704 (0.402)	0.933			0.099 (0.753)	0.436
r1-6,r8p	25.459	20.55	78.742 (<0.001)	-2.049	6.044 (0.014)	8.531					5.741 (0.017)	-6.878
r1-6,r8y	21.858	17.914	82.325 (<0.001)	-1.947	9.369 (0.002)	-2.775							12.589 (<0.001)	4.731
r7p,r7y	22.597	19.206	51.551 (<0.001)	-2.68			12.516 (<0.001)	2.29	0.145 (0.703)	0.174
r7p,r8p	22.385	18.957	55.450 (<0.001)	-2.735			13.762 (<0.001)	2.29			0.570 (0.450)	0.269
r7p,r8y	19.303	17.171	88.521 (<0.001)	-2.86			11.643 (0.001)	1.791					8.080 (0.004)	1.195
r7y,r8p	27.608	24.607	29.192 (<0.001)	-2.335					3.555 (0.059)	3.472	2.485 (0.115)	-1.947
r7y,r8y	24.943	19.854	36.951 (<0.001)	-2.17					0.324 (0.569)	-0.532			5.805 (0.016)	2.513
r8p,r8y	22.507	18.3	92.051 (<0.001)	-2.004							7.436 (0.006)	-1.691	10.913 (0.001)	3.641
Three parameter models
r1-6,r7p,r7y	23.642	19.825	53.633 (<0.001)	-2.627	2.223 (0.136)	2.075	17.571 (<0.001)	2.571	1.876 (0.171)	-2.044
r1-6,r7p,r8p	21.813	19.072	67.935 (<0.001)	-2.707	5.222 (0.022)	5.435	9.132 (0.003)	1.836			5.689 (0.017)	-4.507
r1-6,r7p,r8y	19.194	17.933	65.311 (<0.001)	-2.533	15.019 (<0.001)	-2.183	7.253 (0.007)	1.544					14.150 (<0.001)	3.468
r1-6,r7y,r8p	19.536	20.113	106.405 (<0.001)	-3.235	38.028 (<0.001)	11.95			11.917 (0.001)	5.977	33.163 (<0.001)	-14.355
r1-6,r7y,r8y	16.634	17.341	100.189 (<0.001)	-2.71	19.189 (<0.001)	-8.911			9.730 (0.002)	4.901			72.098 (<0.001)	7.297
r1-6,r8p,r8y	20.87	18.901	70.336 (<0.001)	-1.826	5.331 (0.021)	-17.212					3.487 (0.062)	9.748	13.679 (<0.001)	9.538
r7p,r7y,r8p	24.362	20.577	52.650 (<0.001)	-2.612			10.295 (0.001)	2.864	0.946 (0.331)	-2.42	1.112 (0.292)	2.065
r7p,r7y,r8y	21.178	18.556	54.169 (<0.001)	-2.603			15.230 (<0.001)	1.981	3.086 (0.079)	-1.074			5.775 (0.016)	1.875
r7p,r8p,r8y	19.586	18.145	69.467 (<0.001)	-2.593			7.690 (0.006)	1.594			12.117 (<0.001)	-1.321	10.423 (0.001)	2.573
r7y,r8p,r8y	16.603	18.325	123.289 (<0.001)	-2.984					11.707 (0.001)	5.61	19.998 (<0.001)	-6.527	100.097 (<0.001)	4.464
Four parameter models
r1-6,r7p,r7y,r8p	23.698	20.909	65.571 (<0.001)	-2.915	6.309 (0.012)	8.011	0.894 (0.344)	1.087	0.513 (0.474)	2.605	2.839 (0.092)	-8.633
r1-6,r7p,r7y,r8y	18.222	19.331	145.782 (<0.001)	-2.681	5.811 (0.016)	-9.537	0.071 (0.789)	-0.253	3.187 (0.074)	5.354			14.511 (<0.001)	7.686
r1-6,r7p,r8p,r8y	18.678	19.414	73.886 (<0.001)	-2.365	7.321 (0.007)	-13.278	8.288 (0.004)	1.388			4.542 (0.033)	7.446	28.326 (<0.001)	7.24
r1-6,r7y,r8p,r8y	17.319	19.174	79.308 (<0.001)	-2.62	6.333 (0.012)	-11.262			9.102 (0.003)	4.587	0.609 (0.435)	1.856	24.596 (<0.001)	8.003
r7p,r7y,r8p,r8y	17.543	20.421	167.893 (<0.001)	-2.981			0.145 (0.703)	-0.35	4.025 (0.045)	6.345	6.449 (0.011)	-7.187	30.832 (<0.001)	4.73
Five parameter model
r1-6,r7p,r7y,r8p, r8y	19.44	21.186	102.047 (<0.001)	-2.614	6.223 (0.013)	-11.257	0.018 (0.894)	-0.147	2.041 (0.153)	4.893	0.234 (0.628)	1.568	17.468 (<0.001)	8.117
