# Supplementary material for: A Receptor-Based Explanation for Tsetse Fly Catch Distribution between Coloured Cloth Panels and Flanking Nets
Source: PLoS Negl Trop Dis. 2015 Oct 16;9(10):e0004121. doi: 10.1371/journal.pntd.0004121 (PMC4608566; doi:10.1371/journal.pntd.0004121)
Supplement: S5 Table — (XLSX) [file pntd.0004121.s005.xlsx]

## Sheet: Collated dataset
Study	Sort (#)	Experiment	Colour description	Male combined catch index (as %)	Female combined catch index (as %)	Male landing score (%)	Female landing score (%)	Male landing score (proportion)	Female landing score (proportion)	Logit male landing score	Logit female landing score	Absolute number of males in combined catch	Absolute number of females in combined catch	Absolute number of males on e-cloth	Absolute number of females on e-cloth	R1-6 E	R7p E	R7y E	R8p E	R8y E
Green (1988)	1	1	31	100	100	12.6	14.7	0.126	0.147	-1.9368	-1.75833	[could not be ascertained with certainty]				0.72191	0.39543	0.74863	0.79224	0.52133
Green (1988)	2	1	24	92.8	65.1	31.8	33.6	0.318	0.336	-0.762978	-0.681171					0.14268	0.25207	0.20863	0.15836	0.10485
Green (1988)	3	1	21	56	63.9	18	26.7	0.18	0.267	-1.51635	-1.0099					0.88319	0.65687	0.87593	0.902	0.85745
Green (1988)	4	1	35	37.4	52.8	25.6	34.1	0.256	0.341	-1.06686	-0.658841					0.66627	0.70609	0.53998	0.54099	0.75734
Green (1988)	5	2	31	100	100	10.7	13.7	0.107	0.137	-2.12176	-1.84043					0.72191	0.39543	0.74863	0.79224	0.52133
Green (1988)	6	2	38	91.7	52.5	16.9	16.5	0.169	0.165	-1.59273	-1.62149					0.17104	0.32316	0.24269	0.18015	0.14115
Green (1988)	7	2	36	72.5	50	5.9	7.6	0.059	0.076	-2.76941	-2.49798					0.616	0.36506	0.3896	0.56484	0.6424
Green (1988)	8	2	39	58.8	51.3	12.5	12.7	0.125	0.127	-1.94591	-1.92775					0.6068	0.72846	0.73862	0.68388	0.40265
Green (1988)	9	3	32	100	100	23.2	23.6	0.232	0.236	-1.19705	-1.17474					0.72191	0.39543	0.74863	0.79224	0.52133
Green (1988)	10	3	4	44	55.7	14.3	22.3	0.143	0.223	-1.79059	-1.24827					0.74458	0.72496	0.80935	0.79902	0.60642
Green (1988)	11	3	5	94.4	80.8	9.9	13.5	0.099	0.135	-2.20839	-1.85745					0.54646	0.53306	0.66427	0.63849	0.33805
Green (1988)	12	3	6	89.3	72.5	16.7	11.7	0.167	0.117	-1.60704	-2.02115					0.23211	0.46354	0.40028	0.26541	0.13802
Green (1988)	13	4	32	100	100	22.2	21.3	0.222	0.213	-1.25405	-1.30694					0.72191	0.39543	0.74863	0.79224	0.52133
Green (1988)	14	4	17	130.2	97.8	17.9	15	0.179	0.15	-1.52314	-1.7346					0.25613	0.55589	0.44507	0.26045	0.18751
Green (1988)	15	4	18	70.9	56.6	25.8	19.6	0.258	0.196	-1.05639	-1.41148					0.15025	0.36681	0.27108	0.15005	0.1092
Green (1988)	16	4	30	103.8	62.3	36.1	10.3	0.361	0.103	-0.571026	-2.16433					0.52417	0.59826	0.69503	0.62108	0.3027
Green (1988)	17	5	40	100	100	11.8	18	0.118	0.18	-2.01151	-1.51635					0.72191	0.39543	0.74863	0.79224	0.52133
Green (1988)	18	5	2	57.1	98.1	11.7	11.6	0.117	0.116	-2.02115	-2.03087					0.53242	0.47958	0.6286	0.63038	0.32077
Green (1988)	19	5	3	38.7	59.9	17.5	24.3	0.175	0.243	-1.5506	-1.1363					0.80248	0.66826	0.81102	0.83955	0.70919
Green (1988)	20	5	29	49.4	52.7	20.9	30.2	0.209	0.302	-1.33096	-0.837792					0.73884	0.79659	0.8235	0.77117	0.63567
Green (1988)	21	6	40	100	100	19.8	16.5	0.198	0.165	-1.39884	-1.62149					0.72191	0.39543	0.74863	0.79224	0.52133
Green (1988)	22	6	8	89.8	68	11.6	17.1	0.116	0.171	-2.03087	-1.57856					0.54488	0.65668	0.73472	0.63493	0.31412
Green (1988)	23	6	9	42.4	45	18.4	16.5	0.184	0.165	-1.48948	-1.62149					0.39208	0.33093	0.32583	0.39812	0.31596
Green (1988)	24	6	10	33.8	35.5	22.9	27.1	0.229	0.271	-1.21397	-0.989555					0.60188	0.72782	0.64335	0.58307	0.53602
Green (1988)	25	7	40	100	100	19.6	16.7	0.196	0.167	-1.41148	-1.60704					0.72191	0.39543	0.74863	0.79224	0.52133
Green (1988)	26	7	38	52.6	54.9	17	12.4	0.17	0.124	-1.58563	-1.95508					0.17104	0.32316	0.24269	0.18015	0.14115
Green (1988)	27	7	53	67.8	59.6	19	16.2	0.19	0.162	-1.45001	-1.64342					0.2465	0.52467	0.43578	0.25524	0.17851
Green (1988)	28	7	54	51	67.1	19.4	11.4	0.194	0.114	-1.42423	-2.05052					0.19662	0.43085	0.34259	0.20302	0.14374
Green (1988)	29	8	40	100	100	26.1	16.5	0.261	0.165	-1.04078	-1.62149					0.72191	0.39543	0.74863	0.79224	0.52133
Green (1988)	30	8	44	68.9	59.7	18.9	17.2	0.189	0.172	-1.45652	-1.57152					0.14268	0.25207	0.20863	0.15836	0.10485
Green (1988)	31	8	45	100.1	54.6	19.3	7.7	0.193	0.077	-1.43063	-2.48382					0.27314	0.42356	0.3681	0.29931	0.20677
Green (1988)	32	8	46	87.5	51.4	12.3	9.9	0.123	0.099	-1.96432	-2.20839					0.37677	0.54981	0.48458	0.40197	0.30444
Green (1988)	33	9	40	100	100	11.5	14.5	0.115	0.145	-2.04066	-1.77437					0.72191	0.39543	0.74863	0.79224	0.52133
Green (1988)	34	9	47	65.9	61.4	34.4	34	0.344	0.34	-0.645519	-0.663294					0.80608	0.89648	0.86973	0.82391	0.74363
Green (1988)	35	9	48	49.4	43.7	50	60	0.5	0.6	0	0.405465					0.87319	0.93302	0.91615	0.88583	0.82843
Green (1988)	36	9	49	65.1	54.7	47.7	60.3	0.477	0.603	-0.092065	0.417981					0.90021	0.94154	0.93142	0.91073	0.86663
Green (1988)	37	10	40	100	100	17.4	21	0.174	0.21	-1.55754	-1.32493					0.72191	0.39543	0.74863	0.79224	0.52133
Green (1988)	38	10	52	31.9	40.1	72.2	70.6	0.722	0.706	0.954404	0.876035					0.87094	0.90802	0.90204	0.88353	0.83706
Green (1988)	39	10	51	42.6	44.8	67.4	66.9	0.674	0.669	0.726333	0.703666					0.90021	0.94154	0.93142	0.91073	0.86663
Green (1988)	40	10	50	67.7	55.2	32	38.7	0.32	0.387	-0.753772	-0.45994					0.88319	0.65687	0.87593	0.902	0.85745
Lindh et al. (2012)	41	1	standard	100	100	31	29	0.31	0.29	-0.800119	-0.895384	157	137	49	40	0.62821	0.43089	0.66699	0.71511	0.3981
Lindh et al. (2012)	42	1	brown	84	84	29	29	0.29	0.29	-0.895384	-0.895384	143	125	41	36	0.31093	0.58724	0.45573	0.31378	0.24225
Lindh et al. (2012)	43	1	red2	75	67	33	29	0.33	0.29	-0.708185	-0.895384	128	93	42	27	0.27645	0.55264	0.46197	0.29891	0.18817
Lindh et al. (2012)	44	1	red1	44	68	23	20	0.23	0.2	-1.20831	-1.38629	75	90	17	18	0.26378	0.51055	0.4038	0.27942	0.20305
Lindh et al. (2012)	45	1	orange	72	55	19	21	0.19	0.21	-1.45001	-1.32493	121	81	23	17	0.45057	0.71532	0.57144	0.40949	0.47158
Lindh et al. (2012)	46	2	standard	100	100	32	36	0.32	0.36	-0.753772	-0.575364	148	193	47	69	0.62821	0.43089	0.66699	0.71511	0.3981
Lindh et al. (2012)	47	2	white3	44	30	27	26	0.27	0.26	-0.994623	-1.04597	67	61	18	16	0.89883	0.87132	0.91808	0.91363	0.86945
Lindh et al. (2012)	48	2	yellow2	53	32	36	32	0.36	0.32	-0.575364	-0.753772	76	65	27	21	0.87073	0.85192	0.87347	0.86868	0.86154
Lindh et al. (2012)	49	2	yellow1	39	32	24	35	0.24	0.35	-1.15268	-0.619039	59	63	14	22	0.76027	0.85444	0.75832	0.7017	0.8001
Lindh et al. (2012)	50	2	orange	46	35	40	44	0.4	0.44	-0.405465	-0.241162	68	68	27	30	0.45057	0.71532	0.57144	0.40949	0.47158
Lindh et al. (2012)	51	3	standard	100	100	27	22	0.27	0.22	-0.994623	-1.26567	240	281	65	62	0.62821	0.43089	0.66699	0.71511	0.3981
Lindh et al. (2012)	52	3	green1	43	38	12	11	0.12	0.11	-1.99243	-2.09074	106	108	13	12	0.72953	0.83026	0.75902	0.69886	0.74227
Lindh et al. (2012)	53	3	green2	67	41	8	8	0.08	0.08	-2.44235	-2.44235	165	158	13	13	0.62423	0.46981	0.54174	0.62453	0.59765
Lindh et al. (2012)	54	3	green3	48	42	8	10	0.08	0.1	-2.44235	-2.19722	121	149	10	15	0.48621	0.71111	0.56876	0.45046	0.47294
Lindh et al. (2012)	55	3	purple1	85	47	16	11	0.16	0.11	-1.65823	-2.09074	210	176	34	19	0.64264	0.73631	0.76605	0.72054	0.4402
Lindh et al. (2012)	56	4	standard	100	100	21	22	0.21	0.22	-1.32493	-1.26567	184	289	39	64	0.62821	0.43089	0.66699	0.71511	0.3981
Lindh et al. (2012)	57	4	blue10	49	51	15	13	0.15	0.13	-1.7346	-1.90096	96	147	14	19	0.7156	0.72686	0.77445	0.77358	0.55503
Lindh et al. (2012)	58	4	blue12	69	48	16	15	0.16	0.15	-1.65823	-1.7346	135	144	22	22	0.73148	0.75146	0.79568	0.78725	0.57166
Lindh et al. (2012)	59	4	green2	54	55	20	19	0.2	0.19	-1.38629	-1.45001	118	162	24	31	0.62423	0.46981	0.54174	0.62453	0.59765
Lindh et al. (2012)	60	4	orange	52	42	18	14	0.18	0.14	-1.51635	-1.81529	96	125	17	18	0.45057	0.71532	0.57144	0.40949	0.47158
Lindh et al. (2012)	61	5	standard	100	100	27	20	0.27	0.2	-0.994623	-1.38629	177	259	48	52	0.62821	0.43089	0.66699	0.71511	0.3981
Lindh et al. (2012)	62	5	brown	75	54	25	32	0.25	0.32	-1.09861	-0.753772	146	136	37	44	0.31093	0.58724	0.45573	0.31378	0.24225
Lindh et al. (2012)	63	5	red1	55	42	24	18	0.24	0.18	-1.15268	-1.51635	92	122	22	22	0.26378	0.51055	0.4038	0.27942	0.20305
Lindh et al. (2012)	64	5	black1	65	35	21	28	0.21	0.28	-1.32493	-0.944462	112	94	24	26	0.20167	0.41645	0.31538	0.21541	0.14491
Lindh et al. (2012)	65	5	purple1	82	43	24	21	0.24	0.21	-1.15268	-1.32493	142	113	34	24	0.64264	0.73631	0.76605	0.72054	0.4402
Lindh et al. (2012)	66	6	standard	100	100	34	32	0.34	0.32	-0.663294	-0.753772	228	189	78	60	0.62821	0.43089	0.66699	0.71511	0.3981
Lindh et al. (2012)	67	6	black1	55	57	32	32	0.32	0.32	-0.753772	-0.753772	116	108	37	35	0.20167	0.41645	0.31538	0.21541	0.14491
Lindh et al. (2012)	68	6	grey1	30	35	25	27	0.25	0.27	-1.09861	-0.994623	63	64	16	17	0.76367	0.85943	0.83133	0.78825	0.67764
Lindh et al. (2012)	69	6	grey2	36	38	24	26	0.24	0.26	-1.15268	-1.04597	78	72	19	19	0.58241	0.7831	0.70947	0.59976	0.48202
Lindh et al. (2012)	70	6	white2	32	31	28	21	0.28	0.21	-0.944462	-1.32493	71	62	20	13	0.89006	0.67882	0.89402	0.90929	0.8603
Lindh et al. (2012)	71	7	standard	100	100	32	28	0.32	0.28	-0.753772	-0.944462	123	165	39	46	0.62821	0.43089	0.66699	0.71511	0.3981
Lindh et al. (2012)	72	7	white2	58	71	8	7	0.08	0.07	-2.44235	-2.58669	83	138	7	10	0.89006	0.67882	0.89402	0.90929	0.8603
Lindh et al. (2012)	73	7	white1	82	45	23	32	0.23	0.32	-1.20831	-0.753772	106	82	24	26	0.90553	0.94673	0.93567	0.91476	0.87406
Lindh et al. (2012)	74	7	grey1	50	45	24	23	0.24	0.23	-1.15268	-1.20831	59	73	14	17	0.76367	0.85943	0.83133	0.78825	0.67764
Lindh et al. (2012)	75	7	black2	85	85	21	25	0.21	0.25	-1.32493	-1.09861	104	138	22	35	0.24461	0.50043	0.38323	0.25968	0.17131
Lindh et al. (2012)	76	8	standard	100	100	39	33	0.39	0.33	-0.447312	-0.708185	216	208	84	69	0.62821	0.43089	0.66699	0.71511	0.3981
Lindh et al. (2012)	77	8	black1	49	47	30	35	0.3	0.35	-0.847298	-0.619039	105	105	32	37	0.20167	0.41645	0.31538	0.21541	0.14491
Lindh et al. (2012)	78	8	blue7	51	42	17	19	0.17	0.19	-1.58563	-1.45001	112	90	19	17	0.76299	0.68182	0.81183	0.82235	0.59161
Lindh et al. (2012)	79	8	blue8	48	49	12	11	0.12	0.11	-1.99243	-2.09074	104	104	12	11	0.61964	0.72409	0.76853	0.69851	0.39335
Lindh et al. (2012)	80	8	black2	40	35	29	24	0.29	0.24	-0.895384	-1.15268	85	79	25	19	0.24461	0.50043	0.38323	0.25968	0.17131
Lindh et al. (2012)	81	9	standard	100	100	45	37	0.45	0.37	-0.200671	-0.532217	130	166	59	61	0.62821	0.43089	0.66699	0.71511	0.3981
Lindh et al. (2012)	82	9	blue7	68	60	28	32	0.28	0.32	-0.944462	-0.753772	85	94	24	30	0.76299	0.68182	0.81183	0.82235	0.59161
Lindh et al. (2012)	83	9	blue 9	62	58	33	21	0.33	0.21	-0.708185	-1.32493	76	94	25	20	0.79131	0.73476	0.83766	0.84043	0.65473
Lindh et al. (2012)	84	9	blue12	66	61	26	27	0.26	0.27	-1.04597	-0.994623	85	100	22	27	0.73148	0.75146	0.79568	0.78725	0.57166
Lindh et al. (2012)	85	9	blue13	56	57	29	25	0.29	0.25	-0.895384	-1.09861	72	101	21	25	0.70403	0.72003	0.76816	0.76695	0.52529
Lindh et al. (2012)	86	10	standard	100	100	36	25	0.36	0.25	-0.575364	-1.09861	157	205	57	51	0.62821	0.43089	0.66699	0.71511	0.3981
Lindh et al. (2012)	87	10	blue8	62	51	19	23	0.19	0.23	-1.45001	-1.20831	112	105	21	24	0.61964	0.72409	0.76853	0.69851	0.39335
Lindh et al. (2012)	88	10	blue2	47	38	27	39	0.27	0.39	-0.994623	-0.447312	82	82	22	32	0.66099	0.78927	0.80808	0.73105	0.43845
Lindh et al. (2012)	89	10	blue3	47	46	29	23	0.29	0.23	-0.895384	-1.20831	76	99	22	23	0.72718	0.81854	0.8363	0.78374	0.54275
Lindh et al. (2012)	90	10	blue4	41	34	30	23	0.3	0.23	-0.847298	-1.20831	70	73	21	17	0.81758	0.85726	0.88885	0.85667	0.69286
Lindh et al. (2012)	91	11	standard	100	100	35	25	0.35	0.25	-0.619039	-1.09861	215	308	75	77	0.62821	0.43089	0.66699	0.71511	0.3981
Lindh et al. (2012)	92	11	blue4	39	41	27	28	0.27	0.28	-0.994623	-0.944462	86	137	23	38	0.81758	0.85726	0.88885	0.85667	0.69286
Lindh et al. (2012)	93	11	blue5	31	29	20	34	0.2	0.34	-1.38629	-0.663294	70	89	14	30	0.78502	0.86469	0.86783	0.81592	0.68175
Lindh et al. (2012)	94	11	purple2	69	55	30	16	0.3	0.16	-0.847298	-1.65823	162	188	49	30	0.6476	0.68249	0.78761	0.73935	0.41318
Lindh et al. (2012)	95	11	blue9	36	36	26	25	0.26	0.25	-1.04597	-1.09861	82	112	21	28	0.79131	0.73476	0.83766	0.84043	0.65473
Lindh et al. (2012)	96	12	standard	100	100	38	43	0.38	0.43	-0.489548	-0.281851	253	204	96	88	0.62821	0.43089	0.66699	0.71511	0.3981
Lindh et al. (2012)	97	12	blue11	23	35	19	18	0.19	0.18	-1.45001	-1.51635	68	71	13	13	0.78199	0.80128	0.83348	0.82416	0.66434
Lindh et al. (2012)	98	12	blue10	25	37	21	28	0.21	0.28	-1.32493	-0.944462	78	83	16	23	0.7156	0.72686	0.77445	0.77358	0.55503
Lindh et al. (2012)	99	12	blue6	44	32	19	28	0.19	0.28	-1.45001	-0.944462	119	75	23	21	0.62804	0.77837	0.7816	0.6979	0.4011
Lindh et al. (2012)	100	12	purple2	80	77	36	35	0.36	0.35	-0.575364	-0.619039	204	159	73	56	0.6476	0.68249	0.78761	0.73935	0.41318
Lindh et al. (2012)	101	13	standard	100	100	37	34	0.37	0.34	-0.532217	-0.663294	206	258	76	88	0.62821	0.43089	0.66699	0.71511	0.3981
Lindh et al. (2012)	102	13	purple1	51	45	29	30	0.29	0.3	-0.895384	-0.847298	108	119	31	36	0.64264	0.73631	0.76605	0.72054	0.4402
Lindh et al. (2012)	103	13	purple2	63	67	31	28	0.31	0.28	-0.800119	-0.944462	140	191	43	53	0.6476	0.68249	0.78761	0.73935	0.41318
Lindh et al. (2012)	104	13	blue7(1)	48	42	31	29	0.31	0.29	-0.800119	-0.895384	98	107	30	31	0.76299	0.68182	0.81183	0.82235	0.59161
Lindh et al. (2012)	105	13	blue7(3)	34	35	31	21	0.31	0.21	-0.800119	-1.32493	71	90	22	19	0.76299	0.68182	0.81183	0.82235	0.59161
Lindh et al. (2012)	106	14	standard	100	100	28	19	0.28	0.19	-0.944462	-1.45001	168	263	47	50	0.62821	0.43089	0.66699	0.71511	0.3981
Lindh et al. (2012)	107	14	purple4	73	62	26	15	0.26	0.15	-1.04597	-1.7346	124	161	32	24	0.62766	0.83669	0.82033	0.67704	0.44237
Lindh et al. (2012)	108	14	purple5	81	52	20	18	0.2	0.18	-1.38629	-1.51635	131	131	26	24	0.64306	0.78383	0.81458	0.71166	0.45353
Lindh et al. (2012)	109	14	purple8	74	59	22	15	0.22	0.15	-1.26567	-1.7346	117	142	26	21	0.61639	0.7548	0.76107	0.67915	0.44533
Lindh et al. (2012)	110	14	purple2	73	58	24	18	0.24	0.18	-1.15268	-1.51635	127	139	30	25	0.6476	0.68249	0.78761	0.73935	0.41318
Lindh et al. (2012)	111	15	standard	100	100	27	25	0.27	0.25	-0.994623	-1.09861	233	318	63	80	0.62821	0.43089	0.66699	0.71511	0.3981
Lindh et al. (2012)	112	15	purple3	54	50	24	20	0.24	0.2	-1.15268	-1.38629	136	175	33	35	0.37954	0.71448	0.62495	0.40503	0.22886
Lindh et al. (2012)	113	15	purple6	44	46	14	13	0.14	0.13	-1.81529	-1.90096	106	159	15	21	0.45648	0.75284	0.68402	0.48759	0.29923
Lindh et al. (2012)	114	15	purple7	50	52	21	13	0.21	0.13	-1.32493	-1.90096	146	196	31	25	0.40431	0.67062	0.64715	0.44399	0.25677
Lindh et al. (2012)	115	15	purple1	56	48	15	17	0.15	0.17	-1.7346	-1.58563	157	165	24	28	0.64264	0.73631	0.76605	0.72054	0.4402

## Sheet: Illuminant & background spectra
Wavelength	D65 (Chittka & Kevan, 2005)	Green leaf (Chittka & Kevan, 2005)
300	0.001	0.059
302	0.0042	0.0538
304	0.0074	0.0486
306	0.0124	0.045
308	0.0192	0.043
310	0.026	0.041
312	0.0416	0.043
314	0.0572	0.045
316	0.0746	0.046
318	0.0938	0.046
320	0.113	0.046
322	0.1334	0.0468
324	0.1538	0.0476
326	0.1724	0.0492
328	0.1892	0.0516
330	0.206	0.054
332	0.214	0.0504
334	0.222	0.0468
336	0.2282	0.0452
338	0.2326	0.0456
340	0.237	0.046		Illuminant and background spectra used in the calculation of photoreceptor excitation values by Santer (2014).
342	0.2446	0.0456
344	0.2522	0.0452		Location of complete photoreceptor excitation calculator:
346	0.2594	0.046		Santer RD (2014) A Colour Opponent Model That Explains Tsetse Fly Attraction to Visual Baits and Can Be Used to Investigate More Efficacious Bait Materials. PLoS Negl Trop Dis 8(12): e3360. doi:10.1371/journal.pntd.0003360
348	0.2662	0.048
350	0.273	0.05		Original source for leaf and D65 spectra values:
352	0.2774	0.0492		Chittka L, Kevan PG (2005) Flower colour as advertisement. In: Dafni A, Kevan PG, Husband BC, editors. Practical Pollination Biology. Cambridge, ON, Canada: Enviroquest Ltd. pp. 157-196.
354	0.2818	0.0484
356	0.2858	0.0474
358	0.2894	0.0462
360	0.293	0.045
362	0.3018	0.0486
364	0.3106	0.0522
366	0.3184	0.053
368	0.3252	0.051
370	0.332	0.049
372	0.3332	0.0506
374	0.3344	0.0522
376	0.3344	0.0526
378	0.3332	0.0518
380	0.332	0.051
382	0.34	0.051
384	0.348	0.051
386	0.3594	0.0514
388	0.3742	0.0522
390	0.389	0.053
392	0.4238	0.0538
394	0.4586	0.0546
396	0.4966	0.055
398	0.5378	0.055
400	0.579	0.055
402	0.5942	0.0558
404	0.6094	0.0566
406	0.6238	0.0582
408	0.6374	0.0606
410	0.651	0.063
412	0.659	0.0634
414	0.667	0.0638
416	0.674	0.0646
418	0.68	0.0658
420	0.686	0.067
422	0.6792	0.0686
424	0.6724	0.0702
426	0.6694	0.0706
428	0.6702	0.0698
430	0.671	0.069
432	0.6942	0.0718
434	0.7174	0.0746
436	0.7446	0.077
438	0.7758	0.079
440	0.807	0.081
442	0.8298	0.0818
444	0.8526	0.0826
446	0.8736	0.0836
448	0.8928	0.0848
450	0.912	0.086
452	0.9208	0.0868
454	0.9296	0.0876
456	0.9366	0.088
458	0.9418	0.088
460	0.947	0.088
462	0.9466	0.0872
464	0.9462	0.0864
466	0.9462	0.0856
468	0.9466	0.0848
470	0.947	0.084
472	0.9514	0.0836
474	0.9558	0.0832
476	0.961	0.084
478	0.967	0.086
480	0.973	0.088
482	0.9646	0.0876
484	0.9562	0.0872
486	0.9494	0.0876
488	0.9442	0.0888
490	0.939	0.09
492	0.941	0.09
494	0.943	0.09
496	0.9464	0.0916
498	0.9512	0.0948
500	0.956	0.098
502	0.9572	0.0996
504	0.9584	0.1012
506	0.9592	0.1034
508	0.9596	0.1062
510	0.96	0.109
512	0.9588	0.113
514	0.9576	0.117
516	0.9562	0.1216
518	0.9546	0.1268
520	0.953	0.132
522	0.9618	0.138
524	0.9706	0.144
526	0.9784	0.1494
528	0.9852	0.1542
530	0.992	0.159
532	0.992	0.1614
534	0.992	0.1638
536	0.9908	0.1652
538	0.9884	0.1656
540	0.986	0.166
542	0.9888	0.1676
544	0.9916	0.1692
546	0.9936	0.171
548	0.9948	0.173
550	0.996	0.175
552	0.9976	0.1758
554	0.9992	0.1766
556	0.9958	0.176
558	0.9874	0.174
560	0.979	0.172
562	0.975	0.1684
564	0.971	0.1648
566	0.9678	0.1614
568	0.9654	0.1582
570	0.963	0.155
572	0.9642	0.1522
574	0.9654	0.1494
576	0.967	0.1472
578	0.969	0.1456
580	0.971	0.144
582	0.9598	0.1424
584	0.9486	0.1408
586	0.939	0.1388
588	0.931	0.1364
590	0.923	0.134
592	0.9254	0.1324
594	0.9278	0.1308
596	0.932	0.1296
598	0.938	0.1288
600	0.944	0.128
602	0.9464	0.1268
604	0.9488	0.1256
606	0.9508	0.1248
608	0.9524	0.1244
610	0.954	0.124
612	0.9536	0.1224
614	0.9532	0.1208
616	0.9526	0.1192
618	0.9518	0.1176
620	0.951	0.116
622	0.9442	0.1152
624	0.9374	0.1144
626	0.9318	0.1144
628	0.9274	0.1152
630	0.923	0.116
632	0.9246	0.1152
634	0.9262	0.1144
636	0.929	0.1136
638	0.933	0.1128
640	0.937	0.112
642	0.9314	0.1104
644	0.9258	0.1088
646	0.921	0.1066
648	0.917	0.1038
650	0.913	0.101
652	0.9146	0.0998
654	0.9162	0.0986
656	0.9186	0.0982
658	0.9218	0.0986
660	0.925	0.099
662	0.933	0.0982
664	0.941	0.0974
666	0.9474	0.0966
668	0.9522	0.0958
670	0.957	0.095
672	0.953	0.095
674	0.949	0.095
676	0.9438	0.0958
678	0.9374	0.0974
680	0.931	0.099
682	0.913	0.1006
684	0.895	0.1022
686	0.8794	0.1036
688	0.8662	0.1048
690	0.853	0.106
692	0.8554	0.1148
694	0.8578	0.1236
696	0.8596	0.131
698	0.8608	0.137
700	0.862	0.143

## Sheet: Lindh et al (2012) e-cloths
Reflectance spectra used to generate photoreceptor excitations for the reanalysis of tsetse catches reported in Lindh et al. (2012), PLoS Negl Trop Dis 6: e1661, are freely available as data and plotted graphs here: http://dx.doi.org/10.1371/journal.pntd.0001661
The reflectance spectra provided by these authors were linearly interpolated to increase wavelength resolution from 10nm to 2nm.

## Sheet: Green (1988) e-cloths
Reflectance spectra used to generate photoreceptor excitations for the reanalysis of tsetse catches reported in Green (1988), Bull Ent Res 78: 591.
Reflectance spectra were measured from figure 1 of Green (1988), manipulated to achieve 2nm wavelength resolution, re-scaled, and smoothed by averaging across neighbouring measurements.
Wavelength (nm)	[1]	[2]	[3]	[4]	[5]	[6]	[8]	[9]	[10]	[11]	[12]	[14]	[15]	[16]	[17]	[18]	[22]	[23]	[26]	[27]	[28]	[29]	[30]	[39]	[44]	[45]	[46]	[47]	[48]	[49]	[50]	[52]	[53]	[54]
300	0.0278	0.0278	0.13005	0.04945	0.0294	0.0286	0.0294	0.0223	0.0431	0.0271	0.1801	0.0584	0.0408	0.024	0.0291	0.0227	0.1242	0.0347	0.1955	0.0408	0.1793	0.03225	0.0758	0.1032	0.0163	0.0375	0.0595	0.4173	0.66585	0.7547	0.07935	0.4081	0.0243	0.0227
302	0.0272667	0.0278	0.127667	0.0505	0.0296667	0.0291333	0.0302	0.0223	0.0436	0.0271	0.1801	0.0594667	0.0408	0.0237333	0.0296667	0.0227	0.1242	0.0355	0.1979	0.0408	0.179033	0.0327667	0.0758	0.104267	0.0163	0.0375	0.0592	0.417267	0.665567	0.754133	0.0793333	0.409167	0.0243	0.0227
304	0.0267333	0.0278	0.124	0.0531333	0.0307333	0.0296667	0.0318	0.0223	0.0446333	0.0270667	0.1801	0.0616	0.0408	0.0237333	0.0307667	0.0227	0.124733	0.0376333	0.202133	0.0408	0.1785	0.0343667	0.0758	0.1064	0.0163	0.0374667	0.0586333	0.417233	0.6655	0.753567	0.0793	0.410767	0.0253667	0.0232333
306	0.0262	0.0283333	0.119233	0.0558	0.0312667	0.0302	0.0334	0.0222667	0.0462	0.0270333	0.1801	0.0648	0.0402667	0.0242667	0.0324	0.0227	0.126333	0.0397667	0.209033	0.0408	0.1785	0.0365333	0.0752333	0.1107	0.0162667	0.0369	0.0586	0.4172	0.666	0.753	0.0793	0.413467	0.0269667	0.0237667
308	0.0262	0.0288667	0.116067	0.0600333	0.0323333	0.0307333	0.035	0.0222333	0.0483	0.0275333	0.1801	0.0685333	0.0397	0.0253	0.034	0.0227	0.129	0.0419	0.2159	0.0407667	0.1785	0.0387	0.0741333	0.114467	0.0162333	0.0363333	0.0586	0.4172	0.6665	0.753	0.0793	0.415633	0.0291	0.0243
310	0.0262	0.0299333	0.112367	0.0642667	0.0334	0.0312667	0.0365667	0.0222	0.0504	0.0280667	0.180067	0.0722667	0.0391333	0.0258	0.0356	0.0226667	0.134367	0.0445667	0.2228	0.0407333	0.178467	0.0408333	0.0725	0.1177	0.0162	0.0358	0.0586	0.4172	0.6665	0.753	0.0798333	0.4178	0.0301667	0.0243
312	0.0256667	0.0304667	0.109733	0.069	0.035	0.0323333	0.0381333	0.0221667	0.0535667	0.0285667	0.1795	0.0759667	0.0391	0.0263	0.0372	0.0226333	0.145633	0.0494	0.228067	0.0401667	0.178967	0.0456333	0.0703667	0.1193	0.0162	0.0357667	0.0586	0.4172	0.6665	0.752967	0.0803667	0.419933	0.0318	0.0248333
314	0.0251333	0.031	0.1055	0.0743	0.0360667	0.0328667	0.0397	0.0221333	0.0588667	0.0285333	0.176233	0.0791333	0.0391	0.0263	0.0388333	0.0226	0.160667	0.0563667	0.2339	0.0396333	0.179467	0.0547333	0.0676667	0.121433	0.0167333	0.0357333	0.0586	0.417167	0.6665	0.7524	0.0809	0.4221	0.0329	0.0253667
316	0.0246	0.031	0.1018	0.0795667	0.0371333	0.0334	0.0413	0.0226333	0.0663	0.0290333	0.171967	0.0823	0.0391	0.0263	0.041	0.0231667	0.186433	0.0633333	0.238667	0.0391	0.18	0.0665333	0.0655	0.123033	0.0172667	0.0357	0.0591333	0.417133	0.6665	0.751833	0.0809	0.4248	0.0345333	0.0259
318	0.0246	0.0315333	0.0970333	0.0854	0.0376667	0.0339333	0.0429	0.0231667	0.0742333	0.0295667	0.1661	0.0849667	0.0385667	0.0263	0.0437	0.0237333	0.210633	0.0708333	0.241833	0.0391	0.18	0.0794333	0.0644	0.1241	0.0178	0.0357	0.0596333	0.4171	0.6665	0.7513	0.0809	0.426967	0.0350667	0.0259
320	0.0246	0.0325667	0.0933667	0.0896333	0.0387333	0.0344667	0.0445	0.0236667	0.0800667	0.0300667	0.160233	0.0865667	0.0380333	0.0262667	0.0463667	0.0242667	0.234833	0.0767333	0.2434	0.0391	0.18	0.0891	0.0644	0.1241	0.0178	0.0357	0.0601333	0.4171	0.6665	0.751233	0.0814333	0.4291	0.0361333	0.0264333
322	0.0240667	0.0336	0.0891333	0.0944	0.0397667	0.035	0.0461	0.0236333	0.0848	0.0300333	0.1538	0.0876333	0.0374667	0.0262333	0.0490667	0.0242333	0.247733	0.0826333	0.2455	0.0390667	0.18	0.0987333	0.0638667	0.124067	0.0177667	0.0357	0.0601	0.4171	0.6665	0.751167	0.0819667	0.4318	0.0372	0.0269667
324	0.0235333	0.0346333	0.0844	0.0975667	0.0408333	0.0355333	0.0482333	0.0236	0.0885	0.03	0.147367	0.0881667	0.0374333	0.0262	0.0517667	0.0242	0.256833	0.0858667	0.2492	0.0390333	0.179967	0.1057	0.0627667	0.124033	0.0177333	0.0356667	0.0601	0.4171	0.6665	0.7511	0.0825	0.4345	0.0393667	0.0280333
326	0.0230333	0.0357	0.0812333	0.1002	0.0418667	0.0360667	0.0498333	0.0236	0.0927333	0.0299667	0.140967	0.0886667	0.0374	0.0262	0.0539333	0.0242	0.262733	0.0885667	0.253433	0.0384667	0.179933	0.114833	0.0616667	0.124533	0.0177	0.0356333	0.0601	0.4171	0.666433	0.7511	0.0825	0.438267	0.0409667	0.0291
328	0.0230667	0.0373	0.0796667	0.101233	0.0429333	0.0366	0.0519667	0.0235667	0.0959	0.0299333	0.1351	0.0886333	0.0374	0.0262	0.0555333	0.0242	0.2665	0.0902	0.2587	0.0379333	0.1799	0.1213	0.0611	0.125067	0.0177	0.0356	0.0601	0.417633	0.666367	0.7511	0.0825	0.442033	0.0431333	0.0301667
330	0.0231	0.0383667	0.0802	0.103333	0.0439667	0.0371333	0.0541	0.0235333	0.0985333	0.0299	0.1308	0.0886	0.0368667	0.0262	0.0571667	0.0242	0.2692	0.0918	0.263967	0.0374	0.1799	0.127733	0.0605333	0.1256	0.0171333	0.0356	0.0601	0.418133	0.6663	0.751667	0.0825	0.447433	0.0452667	0.0312333
332	0.0231	0.0389	0.0796667	0.105433	0.0450333	0.0376667	0.0572667	0.0235	0.100633	0.0293667	0.128633	0.0875333	0.0363333	0.0261667	0.0587667	0.0242	0.2708	0.0934	0.269267	0.0368667	0.1799	0.1315	0.0599667	0.1256	0.0165667	0.0356	0.0600667	0.418633	0.6663	0.752233	0.0825	0.451767	0.0479667	0.0323
334	0.0231	0.0389	0.0791333	0.1086	0.0461	0.0387333	0.0604333	0.0234667	0.103267	0.0288	0.126467	0.0859333	0.0357667	0.0261333	0.0598333	0.0242	0.273467	0.0955333	0.274033	0.0363	0.1799	0.136333	0.0594	0.126133	0.016	0.0356	0.0600333	0.4186	0.6663	0.753867	0.0825	0.456067	0.0501	0.0339333
336	0.0231	0.0389	0.0786	0.110167	0.0471667	0.0392667	0.0636	0.0234333	0.106433	0.0282333	0.124333	0.0832667	0.0357333	0.0261	0.0598	0.0242	0.276667	0.0976667	0.279367	0.0352	0.179867	0.140633	0.0594	0.126667	0.016	0.0355667	0.06	0.4186	0.6663	0.755467	0.0825	0.458767	0.0517333	0.0350333
338	0.0231	0.0389	0.0786	0.1112	0.0482333	0.0398	0.0662667	0.0234	0.110133	0.0276667	0.121133	0.0811	0.0357	0.0261	0.0598	0.0242	0.2804	0.100333	0.284133	0.0346333	0.179833	0.145467	0.0594	0.1272	0.016	0.0355333	0.06	0.4186	0.6663	0.757633	0.0825	0.462	0.0528333	0.0355667
340	0.0231	0.0389	0.0791333	0.111167	0.0493	0.0403333	0.0694667	0.0234	0.114367	0.0271	0.119	0.0789333	0.0357	0.0255667	0.0603667	0.0247333	0.283067	0.103	0.288367	0.0341	0.1798	0.149767	0.0594	0.1272	0.016	0.0355	0.0594333	0.4186	0.666867	0.7598	0.0825	0.464167	0.0539333	0.0355333
342	0.0231	0.0394333	0.0796667	0.1122	0.0503667	0.0408667	0.0721333	0.0233667	0.1202	0.0265333	0.116833	0.0767667	0.0351667	0.0250333	0.0609	0.0252667	0.2863	0.106733	0.291533	0.0341	0.1798	0.1546	0.0599333	0.1272	0.0159667	0.0355	0.0588667	0.4186	0.667967	0.761967	0.0825	0.4674	0.0544667	0.0360667
344	0.0236333	0.0405	0.0807333	0.113767	0.0514333	0.0414	0.0753	0.0233333	0.126533	0.0265	0.115733	0.0746333	0.0346333	0.0234	0.0614333	0.0263333	0.290067	0.109933	0.295167	0.0341	0.1798	0.158867	0.0604667	0.127167	0.0159333	0.0355	0.0583	0.418533	0.6696	0.765733	0.0825	0.470633	0.055	0.0371667
346	0.0241667	0.0421	0.0812667	0.1164	0.0525	0.0419333	0.0784667	0.0233	0.133433	0.0265	0.1141	0.0725	0.0340667	0.0223	0.0619667	0.0274333	0.295967	0.113667	0.297767	0.0340667	0.1798	0.164233	0.0615333	0.127133	0.0159	0.0355	0.0583	0.418467	0.670667	0.768967	0.0825	0.4744	0.0555333	0.0382667
348	0.0247	0.0437	0.0818	0.1185	0.0535667	0.0424667	0.0827	0.0232667	0.138733	0.0264667	0.1125	0.0709	0.0340333	0.0212	0.0630667	0.0290667	0.3024	0.1169	0.300933	0.0335	0.179233	0.170133	0.0620667	0.127633	0.0159	0.0354667	0.0583	0.4184	0.671733	0.7733	0.0830333	0.477633	0.0560667	0.0388
350	0.0247	0.0447667	0.0823333	0.121133	0.0546333	0.043	0.0896	0.0237667	0.1451	0.0264333	0.1109	0.0687333	0.034	0.0212	0.0647	0.0301667	0.309367	0.120133	0.303067	0.0329333	0.178667	0.177667	0.0631333	0.128167	0.0159	0.0354333	0.0583	0.4184	0.672767	0.776	0.0841	0.481933	0.0566	0.0393333
352	0.0247	0.0458333	0.0834	0.1243	0.0551667	0.0435333	0.0965	0.0242667	0.150933	0.0264	0.109833	0.0671	0.034	0.0206667	0.0657667	0.0312333	0.3169	0.1223	0.307333	0.0324	0.1781	0.187867	0.0647333	0.1287	0.0159	0.0354	0.0582667	0.417867	0.674367	0.780867	0.0857	0.4857	0.0571333	0.0398667
354	0.0252333	0.0469	0.0855	0.128533	0.0567667	0.0440667	0.1039	0.0248	0.1578	0.0263667	0.107667	0.0654667	0.0334667	0.0201333	0.0668333	0.0317667	0.327633	0.1255	0.3121	0.0324	0.177533	0.197533	0.0663333	0.1287	0.0158667	0.0354	0.0582333	0.417333	0.675967	0.785733	0.0867667	0.490533	0.0582	0.0404
356	0.0263	0.0485	0.0902667	0.134367	0.0583667	0.0446	0.109733	0.0247667	0.162567	0.0263333	0.106033	0.0649333	0.0329333	0.0196	0.0673667	0.0323	0.3389	0.129233	0.319533	0.0324	0.176467	0.209867	0.0684667	0.1287	0.0158333	0.0354	0.0582	0.4168	0.677067	0.7917	0.0878667	0.494333	0.0592667	0.0409333
358	0.0284	0.0501	0.0955333	0.141267	0.0605	0.0451333	0.117133	0.0247333	0.1673	0.0263	0.103333	0.0638667	0.0323667	0.0195667	0.0679	0.0323	0.352333	0.134033	0.326433	0.0323667	0.174867	0.2222	0.0700667	0.129233	0.0158	0.0354	0.0582	0.417333	0.678133	0.7955	0.0889667	0.499167	0.0603333	0.0414667
360	0.0305	0.0511667	0.102967	0.148167	0.0615667	0.0456667	0.1251	0.0247	0.171533	0.0263	0.1012	0.0628	0.0323333	0.0195333	0.0679	0.0328333	0.365233	0.137233	0.332767	0.0323333	0.173267	0.242633	0.0727333	0.129767	0.0158	0.0354	0.0582	0.417867	0.6792	0.799833	0.0911	0.5024	0.0608667	0.042
362	0.0326	0.0522333	0.108767	0.154467	0.0636667	0.0467333	0.1341	0.0246667	0.175767	0.0262667	0.098	0.0617	0.0323	0.0195	0.0679	0.0333667	0.3803	0.141533	0.3386	0.0317667	0.171633	0.264667	0.0754	0.130833	0.0158	0.0353333	0.0582	0.4184	0.680267	0.803633	0.0932333	0.506167	0.0614	0.042
364	0.0347333	0.0532667	0.115667	0.159767	0.0657667	0.0472667	0.142067	0.0246333	0.178933	0.0262333	0.0953	0.0605667	0.0323	0.0195	0.0673667	0.0339	0.397467	0.144767	0.343867	0.0312333	0.170533	0.284567	0.0786333	0.1319	0.0158	0.0352667	0.0581667	0.4184	0.681333	0.8085	0.0964667	0.509967	0.0619333	0.042
366	0.0374	0.0543333	0.1204	0.165567	0.0684	0.0478	0.149467	0.0246	0.1805	0.0267333	0.0926	0.0594667	0.0317667	0.0195	0.0668333	0.0339	0.4168	0.148533	0.3497	0.0307	0.169467	0.301733	0.0829333	0.1335	0.0157667	0.0352	0.0581333	0.4184	0.6824	0.813367	0.0992	0.514833	0.0624667	0.0425333
368	0.0416333	0.0559	0.126233	0.171433	0.0705333	0.0483	0.1553	0.0246	0.181	0.0272667	0.0893667	0.0584	0.0312333	0.0195	0.0663	0.0339	0.437733	0.150667	0.3555	0.0307	0.1684	0.314633	0.0883	0.1351	0.0157333	0.0352	0.0581	0.418367	0.683467	0.818233	0.102433	0.519133	0.063	0.0430667
370	0.0464	0.0569667	0.132033	0.176733	0.0737333	0.0488	0.1606	0.0245667	0.181	0.0277667	0.0845667	0.0573667	0.0306667	0.0194667	0.0657333	0.0339	0.458167	0.153333	0.3613	0.0306667	0.167333	0.333933	0.0947333	0.1367	0.0157	0.0352	0.0581	0.418333	0.684	0.8231	0.106733	0.523467	0.063	0.0441333
372	0.0522	0.0590667	0.139467	0.182033	0.0769333	0.0493	0.166433	0.0245333	0.1799	0.0277333	0.0808333	0.0568333	0.0306333	0.0194333	0.0651667	0.0339	0.4732	0.155467	0.367133	0.0306333	0.1657	0.351667	0.1017	0.1383	0.0157	0.0352	0.0581	0.4183	0.684533	0.8269	0.112133	0.527767	0.0635333	0.0446667
374	0.0575	0.0606667	0.1474	0.187333	0.0806333	0.0493	0.1733	0.0245	0.178267	0.0277	0.0770667	0.0562667	0.0306	0.0194	0.0646	0.0339	0.487167	0.157067	0.3719	0.0306	0.164067	0.368867	0.109233	0.140433	0.0157	0.0352	0.0581	0.4183	0.685067	0.831233	0.1197	0.531567	0.0651667	0.0452
376	0.0628	0.0628	0.155867	0.193667	0.0838	0.0498667	0.180167	0.0245	0.173967	0.0276667	0.0749	0.0562333	0.0306	0.0194	0.0646	0.0338667	0.4963	0.158133	0.3767	0.0300667	0.161367	0.380733	0.1178	0.1431	0.0157	0.0352	0.0580667	0.4183	0.6856	0.835033	0.125633	0.535333	0.0668	0.0452
378	0.0681	0.0644	0.164833	0.200033	0.0875	0.0504333	0.186533	0.0244667	0.1697	0.0276333	0.0711333	0.0556667	0.0300667	0.0194	0.0640667	0.0333	0.5065	0.158667	0.381433	0.029	0.159233	0.3888	0.125867	0.145767	0.0156667	0.0352	0.0580333	0.4183	0.6856	0.8388	0.132633	0.539633	0.0679	0.0452
380	0.0739333	0.066	0.172767	0.2069	0.0901667	0.051	0.191833	0.0244333	0.162767	0.0276	0.0679333	0.0551333	0.0295333	0.0194	0.0635333	0.0327333	0.512967	0.1592	0.385667	0.0279333	0.156567	0.396833	0.1339	0.148967	0.0156333	0.0352	0.058	0.418267	0.6856	0.842033	0.142333	0.545	0.0678667	0.0446667
382	0.0834333	0.0676	0.181767	0.214867	0.0928333	0.051	0.197667	0.0244	0.1569	0.0281333	0.0642	0.0546	0.0289667	0.0193667	0.063	0.0322	0.518867	0.158667	0.390433	0.0273667	0.1539	0.401633	0.140367	0.1511	0.0156	0.0352	0.058	0.418233	0.685567	0.845267	0.155833	0.549867	0.0678333	0.0435667
384	0.0945333	0.0691667	0.190233	0.223333	0.0955	0.051	0.2035	0.0249	0.1494	0.0286333	0.0615333	0.0540667	0.0289333	0.0193333	0.0624667	0.0322	0.523167	0.157033	0.394133	0.0268	0.150133	0.405367	0.147867	0.153767	0.0156	0.0352	0.058	0.4182	0.685533	0.847433	0.169867	0.5542	0.0678	0.0424667
386	0.1088	0.0712667	0.200267	0.230767	0.0992	0.051	0.2104	0.0254	0.1435	0.0291333	0.0588333	0.0535	0.0289	0.0193	0.0619333	0.0316667	0.525833	0.154333	0.398367	0.0262333	0.1469	0.406967	0.155933	0.156467	0.0156	0.0351667	0.058	0.4182	0.6855	0.8496	0.184433	0.557433	0.0672667	0.0419
388	0.120967	0.0733667	0.209267	0.2387	0.103967	0.0504333	0.2173	0.0259	0.136	0.0291	0.0572	0.0529333	0.0289	0.0193	0.0614	0.0306	0.527433	0.151633	0.4026	0.0257	0.143133	0.406967	0.1645	0.160233	0.0156	0.0351333	0.0579667	0.4182	0.6855	0.851233	0.199533	0.561733	0.0662	0.0413667
390	0.134733	0.0755	0.2188	0.246667	0.108733	0.0498667	0.2236	0.0258667	0.129067	0.0290667	0.0550333	0.0523667	0.0283667	0.0193	0.0614	0.0295333	0.527967	0.149467	0.405767	0.0257	0.139933	0.406433	0.170967	0.162933	0.0155667	0.0351	0.0579333	0.4182	0.6855	0.8534	0.220567	0.564967	0.0646	0.0408333
392	0.1469	0.0776333	0.2278	0.2562	0.1135	0.0493	0.229433	0.0258333	0.1216	0.0290333	0.0534333	0.0518333	0.0278333	0.0193	0.0608333	0.0284333	0.5285	0.1473	0.408367	0.0257	0.135667	0.404833	0.176333	0.165067	0.0155333	0.0351	0.0579	0.417633	0.684933	0.854467	0.2438	0.5693	0.0629667	0.0397667
394	0.161167	0.0803	0.2373	0.263633	0.119333	0.0493	0.2342	0.0258	0.1136	0.029	0.0513	0.0502333	0.0273	0.0192667	0.0602667	0.0273333	0.5285	0.145133	0.410467	0.0257	0.132433	0.400533	0.180633	0.167167	0.0155	0.0351	0.0579	0.417067	0.684367	0.855533	0.268633	0.572533	0.0613333	0.0387
396	0.171733	0.0829333	0.2468	0.272133	0.125667	0.0488333	0.2385	0.0258	0.106133	0.029	0.0497	0.0486333	0.0272667	0.0192333	0.0591667	0.0262333	0.528467	0.1419	0.413633	0.0251333	0.128667	0.395133	0.186533	0.170367	0.0160333	0.0351	0.0579	0.415933	0.683267	0.856067	0.298867	0.576867	0.0597	0.0370667
398	0.182833	0.0861	0.257367	0.279567	0.132567	0.0483667	0.241667	0.0257667	0.0976	0.0289667	0.0475333	0.047	0.0272333	0.0192	0.0581	0.0251667	0.528433	0.1392	0.416833	0.0240333	0.125967	0.388133	0.191367	0.173567	0.0165667	0.0350667	0.0579	0.415367	0.682133	0.857667	0.3458	0.580633	0.0581	0.0354333
400	0.1908	0.0892667	0.266867	0.289133	0.139433	0.0473667	0.244833	0.0257333	0.0906667	0.0289333	0.0453667	0.0459	0.0272	0.0192	0.0565	0.0235333	0.5284	0.135967	0.42	0.0229333	0.1233	0.383267	0.197267	0.178433	0.0171	0.0356	0.0578667	0.414267	0.6805	0.858733	0.388967	0.5844	0.0570333	0.0343333
402	0.202967	0.0935	0.2764	0.2976	0.146333	0.0468333	0.247467	0.0257	0.0837333	0.0289	0.0437333	0.0453333	0.0272	0.0192	0.0548667	0.0213667	0.527867	0.1338	0.4237	0.0224	0.122233	0.3768	0.201533	0.1822	0.0171	0.0361	0.0578333	0.413733	0.6794	0.8598	0.437	0.5871	0.0559667	0.0332667
404	0.2146	0.0972	0.2833	0.3061	0.153233	0.0457667	0.249567	0.0257	0.0789	0.0289	0.0426667	0.0442667	0.0266667	0.0192	0.0532333	0.0197333	0.5268	0.131633	0.4274	0.0218667	0.121133	0.3714	0.2058	0.187567	0.0171	0.0366333	0.0578	0.4132	0.678333	0.8598	0.467767	0.5898	0.0548667	0.0322
406	0.226733	0.101967	0.291267	0.3135	0.158	0.0452333	0.2506	0.0256667	0.0751333	0.0288667	0.0421333	0.0426667	0.0261333	0.0192	0.0516	0.0192	0.525133	0.129467	0.432667	0.0213333	0.120033	0.3644	0.209567	0.192933	0.0170667	0.0366	0.0578	0.412633	0.677767	0.8598	0.5277	0.5925	0.0532333	0.0311333
408	0.235733	0.107267	0.2976	0.319833	0.162767	0.0447	0.251667	0.0256333	0.0724333	0.0288333	0.0416	0.0410667	0.0255667	0.0191667	0.05	0.0186667	0.524	0.126767	0.437433	0.0207667	0.118933	0.357933	0.2128	0.1999	0.0170333	0.0366	0.0578	0.412067	0.6772	0.860333	0.575767	0.595167	0.0510667	0.0305667
410	0.243667	0.1131	0.305	0.326167	0.166467	0.0441667	0.252767	0.0256	0.0697667	0.0288	0.0410333	0.0399667	0.0255333	0.0191333	0.0483667	0.0181333	0.5229	0.123533	0.4422	0.0207333	0.117867	0.351467	0.214967	0.205267	0.017	0.0366	0.0578	0.4115	0.676633	0.8614	0.6438	0.597867	0.0494667	0.03
412	0.250567	0.118367	0.3124	0.332	0.170733	0.0436333	0.253333	0.0255667	0.0676333	0.0293	0.0404667	0.0399333	0.0255	0.0191	0.0467333	0.0170667	0.521867	0.120833	0.4459	0.0207	0.117333	0.345	0.216033	0.209533	0.017	0.0366	0.0577667	0.4115	0.675533	0.862467	0.682667	0.6	0.0467667	0.0294333
414	0.2569	0.123667	0.320333	0.337833	0.174433	0.0425667	0.253333	0.0255333	0.0654667	0.0298	0.0399	0.0399	0.0255	0.0191	0.0451	0.0165333	0.5203	0.118133	0.449067	0.0201667	0.116267	0.3391	0.216533	0.212733	0.017	0.0365667	0.0577333	0.410933	0.674433	0.862967	0.720433	0.6027	0.0446	0.0289
416	0.261667	0.128967	0.327733	0.343133	0.1776	0.0415	0.251233	0.0255	0.0638333	0.0303	0.0393667	0.0393667	0.0249667	0.0191	0.0435	0.016	0.518667	0.1149	0.452233	0.0196333	0.1157	0.3321	0.217567	0.2154	0.017	0.0365333	0.0577	0.410367	0.673333	0.8635	0.7393	0.6054	0.0413333	0.0283667
418	0.266433	0.1348	0.3346	0.348433	0.180233	0.0404667	0.249133	0.0260333	0.0616667	0.0308	0.0388333	0.0388333	0.0244333	0.0191	0.0418667	0.016	0.517033	0.1111	0.454333	0.0191	0.115133	0.3251	0.217533	0.216467	0.017	0.0365	0.0577	0.409267	0.672767	0.864567	0.760867	0.6076	0.0391667	0.0278333
420	0.270633	0.139567	0.342533	0.353733	0.182333	0.0399667	0.245967	0.0265333	0.0600667	0.0313	0.0377667	0.0383	0.0238667	0.0190667	0.0397	0.0159667	0.515933	0.107867	0.456967	0.0190667	0.1151	0.315933	0.216467	0.2186	0.0169667	0.0365	0.0577	0.4087	0.6722	0.865667	0.778667	0.609733	0.0375333	0.0273
422	0.276433	0.1459	0.352067	0.359567	0.184467	0.0394667	0.243833	0.0270333	0.0579	0.0323333	0.0372	0.0382667	0.0238333	0.0185	0.0380667	0.0159333	0.514333	0.105167	0.458533	0.0190333	0.1151	0.3073	0.214333	0.220733	0.0169333	0.0365	0.0577	0.408133	0.671633	0.866733	0.79	0.611333	0.037	0.0267667
424	0.282767	0.151733	0.362667	0.364867	0.1866	0.0389333	0.240133	0.027	0.0568	0.0328667	0.0366333	0.0377	0.0238	0.0179333	0.0359333	0.0159	0.5127	0.102467	0.4601	0.019	0.1151	0.298167	0.2111	0.2234	0.0169	0.0365	0.0577	0.4081	0.671067	0.867267	0.797567	0.614	0.037	0.0262333
426	0.2902	0.1602	0.372733	0.3707	0.188233	0.0384	0.236433	0.0269667	0.0557	0.0333667	0.0371333	0.0366	0.0238	0.0174	0.0348333	0.0159	0.510533	0.0997667	0.461133	0.019	0.1151	0.289033	0.2084	0.225567	0.0169	0.0364667	0.0576667	0.4081	0.669967	0.867767	0.803467	0.616733	0.037	0.0257
428	0.2971	0.168133	0.382233	0.375467	0.1893	0.0378667	0.231667	0.0269333	0.0557	0.0338667	0.0376667	0.0355333	0.0238	0.0174	0.0337333	0.0159	0.508367	0.0970667	0.462167	0.019	0.1151	0.280967	0.205133	0.227733	0.0169	0.0364333	0.0576333	0.407533	0.669433	0.8683	0.8094	0.619967	0.0364667	0.0251333
430	0.302933	0.1771	0.389633	0.3802	0.1893	0.0368	0.226367	0.0269	0.0556667	0.0343667	0.0387333	0.035	0.0243333	0.0174	0.0331667	0.0159	0.5062	0.0954667	0.462667	0.019	0.115067	0.275033	0.202433	0.229333	0.0169	0.0364	0.0576	0.406967	0.6689	0.8699	0.8148	0.622667	0.0353667	0.0240333
432	0.309833	0.183967	0.397033	0.3839	0.189833	0.0357333	0.220533	0.0269	0.0556333	0.0348667	0.0392667	0.0344667	0.0248333	0.0173667	0.0326333	0.0153667	0.504033	0.0933	0.462633	0.0189667	0.115033	0.272867	0.198633	0.230367	0.0168667	0.0364	0.0576	0.4064	0.668867	0.871533	0.820767	0.6259	0.0337333	0.0229333
434	0.316167	0.189267	0.4039	0.388133	0.1909	0.0352	0.215233	0.0268667	0.0556	0.0353667	0.0397667	0.0339	0.0253333	0.0173333	0.0321	0.0148333	0.502933	0.0922	0.4626	0.0189333	0.115	0.2707	0.194867	0.2314	0.0168333	0.0364	0.0576	0.405867	0.668833	0.8726	0.8251	0.629133	0.0326333	0.0218667
436	0.3241	0.194567	0.415	0.391833	0.191967	0.0352	0.210467	0.0273667	0.0555667	0.0358667	0.0402667	0.0333333	0.0253	0.0173	0.0315667	0.0143	0.501867	0.0905667	0.4626	0.0194333	0.115	0.2696	0.1911	0.232467	0.0168	0.0364	0.0576	0.4053	0.6688	0.872567	0.829367	0.632367	0.0321	0.0213333
438	0.3315	0.199333	0.424533	0.395	0.1925	0.0352	0.206233	0.0278667	0.0555333	0.0364	0.0407667	0.0333	0.0253	0.0173	0.0310333	0.0143	0.501333	0.0900333	0.462567	0.0205	0.115	0.267967	0.187867	0.233	0.0168	0.0363667	0.0575667	0.4042	0.6688	0.8731	0.8326	0.635067	0.0321	0.0208
440	0.341567	0.203567	0.434067	0.3971	0.1925	0.0346667	0.200967	0.0283667	0.0555	0.0363667	0.0418333	0.0333	0.0253	0.0173	0.0305	0.0143	0.4997	0.0895	0.462	0.0215667	0.115533	0.2658	0.184633	0.233	0.0168	0.0363333	0.0575333	0.403633	0.668233	0.873567	0.834733	0.638267	0.0315667	0.0208
442	0.3516	0.2057	0.4404	0.3992	0.1925	0.0341333	0.1962	0.0283333	0.0555	0.0374	0.0423667	0.0333	0.0253	0.0173	0.0299667	0.0143	0.4986	0.0895	0.4609	0.0221	0.1171	0.262567	0.1814	0.233	0.0168	0.0363	0.0575	0.4031	0.667667	0.874067	0.835867	0.6415	0.0305	0.0208
444	0.3627	0.206767	0.447767	0.400767	0.191967	0.0336	0.190933	0.0283	0.056	0.0384333	0.0434333	0.0333	0.0253	0.0172667	0.0294333	0.0143	0.4975	0.0889333	0.458767	0.0220667	0.118667	0.257167	0.178167	0.233	0.0167667	0.0363	0.0575	0.402533	0.6671	0.874567	0.836967	0.6442	0.0288667	0.0208
446	0.373267	0.207833	0.4536	0.4018	0.1909	0.0336333	0.186167	0.0283	0.0565	0.0394667	0.0439667	0.0327333	0.0252667	0.0172333	0.0289	0.0137667	0.4975	0.0883667	0.4566	0.0225667	0.120767	0.252333	0.1744	0.233	0.0167333	0.0363	0.0575	0.401967	0.6671	0.875133	0.838067	0.645867	0.0277667	0.0208
448	0.383333	0.208367	0.461033	0.4023	0.1893	0.0331333	0.180867	0.0288	0.057	0.0405	0.045	0.0321667	0.0257667	0.0172	0.0288667	0.0132333	0.496967	0.0878	0.453367	0.0230667	0.121833	0.245333	0.171133	0.233	0.0167	0.0363	0.0575	0.4014	0.6671	0.876233	0.8386	0.648033	0.0266667	0.0202333
450	0.390733	0.2089	0.4674	0.4028	0.187733	0.0326333	0.175033	0.0298333	0.0569667	0.0420667	0.0460333	0.0316	0.0262667	0.0172	0.0283	0.0126667	0.496433	0.0872667	0.450133	0.0236	0.123433	0.239967	0.1679	0.2319	0.0167	0.0363	0.0574667	0.4014	0.6671	0.877333	0.839667	0.649633	0.0261333	0.0196667
452	0.396567	0.208367	0.4748	0.4033	0.186167	0.0315667	0.168667	0.0319333	0.058	0.0441667	0.0476	0.0316	0.0268	0.0172	0.0277333	0.0126333	0.495867	0.0862	0.4464	0.0241333	0.1245	0.235067	0.1652	0.230267	0.0167	0.0362667	0.0574333	0.4014	0.667067	0.8784	0.841267	0.651767	0.0256	0.0191
454	0.4008	0.206767	0.479533	0.403267	0.1846	0.0310333	0.161267	0.0335	0.0595667	0.0457333	0.0492	0.0316	0.0268	0.0172	0.0272	0.0126	0.495833	0.0851	0.4432	0.0252	0.1261	0.2329	0.162467	0.228633	0.0167	0.0362333	0.0574	0.401367	0.667033	0.8795	0.8434	0.6534	0.0256	0.0185667
456	0.403967	0.2041	0.4859	0.4027	0.182467	0.0305	0.1549	0.0350667	0.0616667	0.0478333	0.0508	0.0316	0.0268	0.0177	0.0266667	0.0126	0.4958	0.0845333	0.4389	0.0262667	0.127667	0.2323	0.159233	0.227567	0.0166667	0.0362	0.0574	0.401333	0.667	0.88	0.845567	0.655567	0.0256	0.0180333
458	0.405533	0.199833	0.4917	0.401067	0.180333	0.0299667	0.149633	0.0355667	0.0637667	0.0499333	0.0529333	0.0315667	0.0267667	0.0182	0.0261333	0.0126	0.4958	0.0839667	0.4346	0.0267667	0.130833	0.2334	0.155967	0.226467	0.0161	0.0362	0.0574	0.4013	0.666467	0.880533	0.8472	0.6572	0.0256	0.0175
460	0.4071	0.194567	0.498067	0.397867	0.178233	0.0294333	0.146467	0.0371333	0.0663667	0.0531	0.0556	0.0315333	0.0267333	0.0187	0.0256	0.0126	0.4958	0.0834333	0.429767	0.0272667	0.134533	0.240367	0.152233	0.2243	0.0155333	0.0367333	0.0574	0.400767	0.6659	0.881	0.8488	0.6588	0.0250667	0.0180333
462	0.408667	0.1893	0.503367	0.394133	0.176133	0.0289	0.142767	0.0387	0.069	0.0557333	0.0587667	0.0315	0.0267	0.0187	0.0250667	0.0126	0.4958	0.0829	0.426033	0.0277667	0.1388	0.248433	0.148467	0.222133	0.015	0.0372667	0.0573667	0.4002	0.665333	0.8815	0.8504	0.6604	0.0245333	0.0185667
464	0.4097	0.182467	0.510267	0.390367	0.174033	0.0289	0.139067	0.0408	0.0721667	0.0599667	0.0614	0.0315	0.0267	0.0187	0.0245333	0.0126	0.4958	0.0829	0.4207	0.0283	0.141467	0.261333	0.1447	0.219433	0.015	0.0378	0.0573333	0.399633	0.6653	0.882	0.852533	0.661467	0.024	0.0191
466	0.4102	0.176633	0.517133	0.387133	0.171367	0.0289	0.1359	0.0429	0.0759	0.0636667	0.0635	0.0315	0.0267	0.0187	0.024	0.0126	0.4958	0.0823333	0.4159	0.0288333	0.1436	0.2737	0.140933	0.215667	0.0149667	0.0378	0.0573	0.3996	0.6653	0.882	0.854167	0.662533	0.024	0.0191
468	0.4102	0.169767	0.524	0.382833	0.1682	0.0289	0.132733	0.045	0.0833333	0.07	0.0656333	0.0309667	0.0272333	0.0192333	0.0239667	0.0126	0.495767	0.0817667	0.41	0.0293667	0.145733	0.289833	0.1382	0.211333	0.0149333	0.0377667	0.0573	0.3996	0.6653	0.882567	0.855233	0.6636	0.0234333	0.0191
470	0.4102	0.165	0.528233	0.3759	0.1645	0.0289	0.129533	0.0476333	0.0918333	0.0769	0.0688333	0.0304	0.0277333	0.0197333	0.0234	0.0131333	0.495733	0.0806667	0.404633	0.0298667	0.147833	0.304333	0.1355	0.205967	0.0149	0.0377333	0.0573	0.3996	0.6653	0.883667	0.855767	0.665233	0.0228667	0.0191
472	0.4102	0.160267	0.532467	0.368433	0.1608	0.0289	0.125833	0.0508	0.104033	0.0869667	0.0731	0.0298333	0.0282333	0.0202333	0.0228333	0.0136667	0.4957	0.0801333	0.398733	0.0303667	0.149933	0.315067	0.132267	0.200033	0.0149	0.0377	0.0573	0.3996	0.665267	0.884767	0.8574	0.6674	0.0223	0.0191
474	0.4092	0.156033	0.5367	0.362033	0.1571	0.0289	0.12	0.0550333	0.114633	0.0954667	0.0773667	0.0298	0.0282	0.0202	0.0223	0.0142	0.4957	0.0796	0.392867	0.0308667	0.152033	0.322067	0.127967	0.191967	0.0149	0.0377	0.0572667	0.399567	0.665233	0.8853	0.8585	0.669033	0.0223	0.0191
476	0.407667	0.151833	0.540933	0.357767	0.153933	0.0284	0.1142	0.0603	0.128433	0.107133	0.0810667	0.0298	0.0282	0.0202	0.0223	0.0142	0.4957	0.0796	0.387533	0.0319333	0.155767	0.3253	0.123667	0.184967	0.0149	0.0377	0.0572333	0.399533	0.664667	0.8853	0.860133	0.671167	0.0217667	0.0191
478	0.405067	0.148133	0.5441	0.352933	0.150233	0.0273667	0.1089	0.0650667	0.142733	0.118833	0.0858333	0.0298	0.0282	0.0202	0.0223	0.0142	0.4957	0.0796	0.382733	0.0324667	0.1595	0.328	0.119333	0.1785	0.0154333	0.0377	0.0572	0.3995	0.664133	0.885267	0.860667	0.673333	0.0212333	0.0191
480	0.402433	0.144433	0.5457	0.348067	0.147033	0.0263333	0.106267	0.0714333	0.161867	0.134767	0.0911333	0.0298	0.0282	0.0202	0.0223	0.0142	0.4957	0.0795667	0.3784	0.033	0.163233	0.329033	0.115567	0.1731	0.0159333	0.0376667	0.0572	0.3995	0.6636	0.8858	0.861733	0.676567	0.0207	0.0191
482	0.399267	0.140733	0.547267	0.343233	0.1428	0.0258	0.104133	0.0767333	0.180433	0.151233	0.0975333	0.0297667	0.0281667	0.0201667	0.0223	0.0142	0.496233	0.0795333	0.374633	0.0335333	0.165367	0.329533	0.110167	0.1677	0.0164333	0.0376333	0.0572	0.3995	0.663567	0.8863	0.862767	0.679267	0.0207	0.0191
484	0.395567	0.135967	0.548333	0.339467	0.1391	0.0258	0.102	0.0857667	0.195867	0.1677	0.103933	0.0297333	0.0281333	0.0201333	0.0223	0.0142	0.4973	0.0795	0.3703	0.0340333	0.168	0.328967	0.105333	0.1623	0.0164	0.0376	0.0572	0.398933	0.663533	0.886833	0.8638	0.6814	0.0207	0.0191
486	0.388667	0.131733	0.549867	0.333633	0.1354	0.0252667	0.0999	0.0931667	0.212333	0.1831	0.110867	0.0297	0.0286333	0.0201	0.0228333	0.0142	0.4989	0.0800333	0.3666	0.0345333	0.1701	0.3279	0.100467	0.158	0.0164	0.0376	0.0571667	0.398367	0.6635	0.8873	0.8643	0.683	0.0207	0.0191
488	0.3818	0.126967	0.551467	0.3283	0.132233	0.0247333	0.0978	0.104333	0.226167	0.196367	0.1194	0.0297	0.0291667	0.0201	0.0233667	0.0142	0.5005	0.0805667	0.3623	0.0350333	0.172733	0.325733	0.0983	0.151533	0.0164	0.0376	0.0571333	0.3978	0.6635	0.8878	0.864867	0.684633	0.0207	0.0190667
490	0.372833	0.122233	0.553067	0.321933	0.129067	0.0242	0.0951667	0.113333	0.239967	0.209633	0.126333	0.0297	0.0297	0.0201	0.0239	0.0142	0.501567	0.0811	0.3586	0.0361	0.174867	0.323	0.0956	0.1467	0.0164	0.0376	0.0571	0.3978	0.6635	0.8883	0.865433	0.686267	0.0212333	0.0190333
492	0.3665	0.116967	0.552567	0.3171	0.1259	0.0242	0.0925	0.123433	0.246333	0.220767	0.134867	0.0302333	0.0297	0.0201	0.0239	0.0142	0.5021	0.0816333	0.355367	0.0377	0.178067	0.319767	0.0929	0.141867	0.0163667	0.0375667	0.0571	0.3978	0.6635	0.8883	0.866533	0.688433	0.0217667	0.019
494	0.358033	0.1117	0.551	0.3112	0.122167	0.0242	0.0893333	0.129767	0.2516	0.2399	0.142333	0.0313	0.0297	0.0200667	0.0239	0.0142	0.502633	0.0821667	0.3527	0.0387667	0.180733	0.317067	0.0896667	0.1381	0.0163333	0.0375333	0.0576333	0.3978	0.663467	0.8894	0.867067	0.690033	0.0223	0.019
496	0.350633	0.1064	0.5473	0.306367	0.118467	0.0236667	0.0861667	0.136133	0.2553	0.256367	0.152967	0.0328667	0.0296667	0.0200333	0.0239	0.0142	0.5037	0.0832333	0.35	0.0398333	0.184467	0.313867	0.0869667	0.133767	0.0163	0.0375	0.0581667	0.397767	0.663433	0.8905	0.8676	0.6916	0.0223	0.019
498	0.341667	0.1006	0.542533	0.301033	0.114233	0.0231333	0.083	0.140333	0.260067	0.2739	0.1652	0.0344333	0.0296333	0.02	0.0239	0.0142	0.5047	0.0837667	0.347867	0.0414	0.1887	0.311167	0.0843	0.127833	0.0163	0.0375	0.0587	0.397733	0.6634	0.8916	0.868133	0.692667	0.0223	0.019
500	0.332167	0.0958333	0.5367	0.295167	0.111067	0.0226	0.0803333	0.1435	0.2632	0.2824	0.177433	0.036	0.0296	0.02	0.0239	0.0142	0.505167	0.0843	0.346233	0.0429667	0.192933	0.307933	0.0805333	0.1219	0.0163	0.0375	0.0587	0.3977	0.6634	0.8916	0.8692	0.694267	0.0223	0.019
502	0.3216	0.0910667	0.530367	0.2882	0.107367	0.0226	0.0771667	0.144	0.264767	0.294067	0.1897	0.0370667	0.0296	0.02	0.0239	0.0142	0.5051	0.0843	0.345667	0.0445333	0.196633	0.305233	0.0773	0.115467	0.0163	0.0375	0.0586667	0.3977	0.6634	0.8916	0.870267	0.695933	0.0223	0.019
504	0.310467	0.0879	0.524067	0.2818	0.1042	0.0226	0.0745333	0.144	0.263667	0.306267	0.2025	0.0376	0.0301333	0.02	0.0239	0.0142	0.505667	0.0842667	0.3451	0.0456	0.198767	0.301433	0.0740333	0.1106	0.0162667	0.0374667	0.0586333	0.3977	0.6634	0.8916	0.8708	0.697567	0.0223	0.019
506	0.297233	0.0852333	0.5151	0.276433	0.1005	0.0221	0.0713667	0.143967	0.2605	0.3174	0.2174	0.0376	0.0306667	0.02	0.0239	0.0142	0.506233	0.0842333	0.344567	0.0472	0.201433	0.297667	0.0718667	0.106833	0.0162333	0.0369	0.0586	0.3977	0.663367	0.891567	0.871367	0.6992	0.0223	0.019
508	0.286133	0.0841667	0.5061	0.272167	0.0973	0.0216	0.0692333	0.1434	0.2557	0.328	0.231267	0.0376	0.0311667	0.0199667	0.0239	0.0141667	0.507333	0.0842	0.344	0.0488	0.203567	0.2939	0.0686333	0.104667	0.0162	0.0363333	0.0591333	0.397133	0.663333	0.891533	0.872433	0.701333	0.0222667	0.019
510	0.273433	0.0825667	0.497633	0.267333	0.0941333	0.0205667	0.0671333	0.141767	0.248767	0.3365	0.2462	0.0391667	0.0311333	0.0199333	0.0239	0.0141333	0.507867	0.0842	0.3429	0.0503667	0.206233	0.290133	0.0659333	0.1025	0.0162	0.0358	0.0596667	0.396567	0.6633	0.8915	0.8735	0.702933	0.0222333	0.019
512	0.262333	0.081	0.490767	0.262533	0.0909667	0.0200333	0.0650333	0.138033	0.242867	0.345533	0.259033	0.0412667	0.0311	0.0199	0.0239	0.0141	0.5084	0.0842	0.342333	0.0519333	0.208367	0.286367	0.0627	0.0998	0.0162	0.0357667	0.0602	0.396	0.6633	0.8915	0.874567	0.704533	0.0222	0.019
514	0.2491	0.0789333	0.483367	0.256667	0.0878	0.0195	0.0634667	0.1327	0.236967	0.3519	0.273433	0.0433667	0.0311	0.0199	0.0239	0.0141	0.5084	0.0842	0.3418	0.0535	0.211	0.2799	0.0605333	0.096	0.0162	0.0357333	0.0602	0.396	0.6633	0.892033	0.875133	0.705633	0.0222	0.019
516	0.238567	0.0773667	0.4765	0.251333	0.0841	0.0189667	0.0618667	0.1263	0.232667	0.3572	0.289967	0.0449667	0.0311	0.0193667	0.0244333	0.0141	0.509467	0.0842	0.3423	0.0556333	0.2131	0.273967	0.0583667	0.0922333	0.0162	0.0357	0.0602	0.395967	0.662733	0.8931	0.876233	0.707233	0.0222	0.019
518	0.227467	0.0752667	0.466967	0.245433	0.0804	0.0184333	0.0602667	0.1188	0.2268	0.360367	0.3065	0.0471	0.0311	0.0188333	0.0249667	0.0141	0.510533	0.0842	0.343333	0.0572333	0.2152	0.265333	0.0562	0.089	0.0161667	0.0357	0.0601667	0.395933	0.662167	0.894167	0.876767	0.708867	0.0222	0.019
520	0.217433	0.0736667	0.458	0.240067	0.0761667	0.0179	0.0581333	0.1129	0.222	0.361933	0.326233	0.0503	0.0311	0.0182667	0.0255	0.0141	0.5116	0.0852667	0.345433	0.0593667	0.2168	0.259933	0.0540333	0.0857667	0.0161333	0.0357	0.0601333	0.3959	0.6616	0.8947	0.877833	0.711	0.0222	0.019
522	0.205267	0.0710333	0.446367	0.2331	0.0729667	0.0179	0.0560333	0.107	0.2156	0.362433	0.3433	0.0529667	0.0310667	0.0182333	0.0255	0.0141	0.511533	0.0857667	0.347533	0.0604333	0.2184	0.254567	0.0513333	0.0830667	0.0161	0.0357	0.0601	0.3959	0.6616	0.8947	0.878367	0.713167	0.0222	0.019
524	0.195767	0.0684	0.436867	0.227233	0.0692667	0.0179	0.0544667	0.1022	0.210767	0.3624	0.364633	0.0561333	0.0310333	0.0182	0.0255	0.0141	0.512033	0.0862667	0.349633	0.0625333	0.219467	0.2513	0.0491667	0.0803667	0.0161	0.0356667	0.0601	0.3959	0.6616	0.895233	0.879433	0.715333	0.0222	0.019
526	0.1841	0.0647	0.425767	0.220833	0.0666333	0.0179	0.0529	0.0963333	0.204333	0.361833	0.383833	0.0582333	0.031	0.0182	0.0254667	0.0141	0.512533	0.0857	0.350667	0.0641	0.220533	0.248067	0.047	0.0787667	0.0161	0.0356333	0.0601	0.3959	0.6616	0.895767	0.880467	0.716967	0.0227333	0.019
528	0.1725	0.0620333	0.4136	0.2171	0.0634667	0.0179	0.0513	0.0899333	0.1979	0.3602	0.399833	0.0646	0.031	0.0182	0.0254333	0.0141	0.5131	0.0857	0.351167	0.0662	0.221567	0.2432	0.0454	0.0766	0.0161	0.0356	0.0601	0.395867	0.661033	0.896233	0.8815	0.7186	0.0232667	0.019
530	0.159833	0.0594	0.401967	0.213333	0.0613333	0.0179	0.0502333	0.0851333	0.1899	0.358033	0.4185	0.0699333	0.031	0.0182	0.0254	0.0141	0.5131	0.0857	0.3522	0.0678	0.2226	0.24	0.0432333	0.0744333	0.0160667	0.0356	0.0601	0.395833	0.660467	0.896167	0.882567	0.7202	0.0238	0.019
532	0.148267	0.0573	0.3898	0.210633	0.0587	0.0179	0.0486333	0.0792333	0.182433	0.353767	0.437167	0.0774	0.031	0.0181667	0.0254	0.0141	0.5131	0.0857	0.354833	0.0699333	0.223633	0.236233	0.0416	0.0722667	0.0160333	0.0356	0.0600667	0.3958	0.6599	0.896667	0.883133	0.7218	0.0238	0.019
534	0.1377	0.0552	0.379767	0.2074	0.0566	0.0179	0.0475667	0.0744	0.174967	0.3495	0.456367	0.0822	0.0309667	0.0181333	0.0254	0.0141	0.5131	0.0857	0.358533	0.0720667	0.2247	0.2346	0.0405	0.0706333	0.016	0.0356	0.0600333	0.3958	0.6599	0.897233	0.8837	0.7234	0.0238	0.019
536	0.1266	0.0536	0.367633	0.2042	0.0550333	0.0179	0.0454667	0.0685	0.168033	0.3415	0.4729	0.0886	0.0314667	0.0181	0.0254	0.0141	0.512533	0.0857	0.3633	0.0747333	0.225767	0.2319	0.0399667	0.0695333	0.016	0.0355667	0.06	0.395233	0.659867	0.898333	0.884233	0.725	0.0238	0.019
538	0.1155	0.0515	0.3576	0.198867	0.0539667	0.0179333	0.0439	0.0637	0.1611	0.334567	0.490467	0.0955333	0.0319667	0.0181	0.0254	0.0141	0.511967	0.0856667	0.367	0.0768333	0.226833	0.2292	0.0389	0.0679	0.016	0.0355333	0.06	0.394667	0.659833	0.898867	0.884767	0.726633	0.0238	0.0189667
540	0.104933	0.0494	0.3465	0.193533	0.0529	0.0179667	0.0418	0.0583667	0.155767	0.3239	0.5102	0.103	0.0325	0.0181	0.0254	0.0141	0.5114	0.0856333	0.372267	0.0799667	0.227333	0.2265	0.0378	0.0663	0.016	0.0355	0.06	0.3941	0.659267	0.8994	0.8853	0.728267	0.0243333	0.0189333
542	0.0964667	0.0473	0.336433	0.188167	0.0513	0.018	0.0402	0.0541	0.149867	0.314833	0.531533	0.112567	0.0325	0.0181	0.0254	0.0141	0.510867	0.0856	0.3765	0.0826	0.227833	0.2238	0.0372333	0.0652333	0.0159667	0.0355	0.06	0.3941	0.658733	0.8994	0.885867	0.7299	0.0248667	0.0189
544	0.0890667	0.0457	0.322167	0.186	0.0492	0.018	0.0386	0.0492667	0.145033	0.3036	0.5513	0.121067	0.0325	0.0186	0.0254	0.0141	0.510333	0.0850667	0.382833	0.0863333	0.228333	0.220567	0.0372	0.0646667	0.0159333	0.0355	0.0599667	0.3941	0.658167	0.8994	0.886933	0.731467	0.0254	0.0189
546	0.0827	0.0446333	0.308433	0.1817	0.0476333	0.018	0.037	0.0460333	0.1386	0.293467	0.569433	0.1317	0.0324667	0.0191	0.0259333	0.0141	0.5098	0.0845333	0.387633	0.0901	0.228867	0.217333	0.0372	0.0641	0.0159	0.0355	0.0599333	0.3941	0.658133	0.899933	0.888	0.733067	0.0259333	0.0189
548	0.0769	0.0441	0.294167	0.1769	0.0460667	0.018	0.0359333	0.0417333	0.134333	0.2817	0.5865	0.140767	0.0324333	0.0196	0.0264667	0.0146333	0.5098	0.084	0.397167	0.0938333	0.2294	0.214633	0.0372	0.0635333	0.0159	0.0355	0.0599	0.394067	0.6581	0.900467	0.8885	0.734667	0.0264667	0.0189
550	0.0721333	0.0430333	0.280967	0.1721	0.0455333	0.018	0.0349	0.0385333	0.129533	0.269467	0.605667	0.151967	0.0324	0.0196	0.027	0.0157	0.5098	0.084	0.405133	0.0975667	0.229933	0.212467	0.0372	0.063	0.0159	0.0354667	0.0604333	0.394033	0.6581	0.901	0.889067	0.736333	0.027	0.0194333
552	0.0674	0.0414667	0.264567	0.168867	0.0444667	0.018	0.0338667	0.0353333	0.127367	0.2556	0.6238	0.1605	0.0324	0.0201333	0.027	0.0167667	0.5098	0.0839667	0.4136	0.100767	0.230467	0.2103	0.0372	0.063	0.0159	0.0354333	0.0609667	0.394	0.657533	0.900967	0.889633	0.7374	0.027	0.0199667
554	0.0626333	0.0399	0.2503	0.1651	0.0434	0.018	0.0323	0.0326333	0.1252	0.2439	0.639267	0.174367	0.0324	0.0206667	0.027	0.0173	0.509767	0.0834	0.4173	0.105	0.2315	0.2076	0.0372	0.063	0.0158667	0.0354	0.0615	0.394	0.656967	0.902033	0.890733	0.7385	0.027	0.0210667
556	0.0578667	0.0388667	0.2365	0.161333	0.0423333	0.018	0.0307	0.0304667	0.1241	0.233767	0.653167	0.1925	0.0324	0.0212	0.027	0.0173	0.509733	0.0828333	0.419933	0.1087	0.232	0.2049	0.0371667	0.063	0.0158333	0.0354	0.0615	0.394	0.6564	0.9031	0.8918	0.739567	0.027	0.0216333
558	0.0541667	0.0372667	0.2249	0.1576	0.0412667	0.018	0.0296333	0.0288333	0.121967	0.225733	0.665967	0.211167	0.0329	0.0211667	0.027	0.0178333	0.509167	0.0817667	0.422033	0.115067	0.233033	0.201667	0.0366	0.0619	0.0158	0.0354	0.0615	0.394	0.6564	0.9042	0.892867	0.7412	0.0275333	0.0221667
560	0.0499333	0.0356667	0.211167	0.154933	0.0407333	0.018	0.0291	0.0277667	0.119833	0.218233	0.6777	0.2277	0.0355333	0.0211333	0.027	0.0183667	0.5081	0.0812333	0.424133	0.120933	0.233567	0.198967	0.0360333	0.0608	0.0158	0.0354	0.0614667	0.394	0.6564	0.904167	0.8934	0.742267	0.0286	0.0227
562	0.0467667	0.0346	0.2001	0.151167	0.0396667	0.018	0.0285667	0.0272	0.117133	0.209667	0.687267	0.237833	0.0392333	0.0211	0.0280667	0.0189	0.507033	0.0796	0.427267	0.127333	0.234633	0.1957	0.0355	0.0597	0.0158	0.0353333	0.0614333	0.393433	0.6564	0.904133	0.8934	0.743333	0.0296667	0.0232333
564	0.0441333	0.0340667	0.190567	0.147933	0.0386333	0.0185333	0.0275	0.0255667	0.114967	0.2022	0.6963	0.251167	0.0445667	0.0211	0.0297	0.0194333	0.505933	0.0785	0.429367	0.132133	0.235167	0.193	0.0355	0.0597	0.0158	0.0352667	0.0614	0.392867	0.655833	0.9041	0.893933	0.743867	0.0302	0.0238
566	0.0425667	0.0330333	0.184233	0.145233	0.0376	0.0190667	0.0264333	0.0239333	0.1128	0.192067	0.7048	0.267167	0.0504333	0.0211	0.0318667	0.0199667	0.505367	0.0768667	0.432533	0.136933	0.2362	0.189767	0.0355	0.0597	0.0157667	0.0352	0.0614	0.3923	0.655267	0.9041	0.894467	0.7444	0.0302	0.0237667
568	0.041	0.032	0.176833	0.142567	0.0365667	0.0196	0.0259333	0.0223333	0.1112	0.183533	0.710667	0.2885	0.0584333	0.0216333	0.0335	0.0205	0.5048	0.0758	0.435733	0.141733	0.2367	0.1871	0.0355	0.0597	0.0157333	0.0352	0.0614	0.3923	0.6547	0.9041	0.895	0.744933	0.0307333	0.0237333
570	0.0394	0.0309667	0.169967	0.1399	0.0360333	0.0196	0.0259667	0.0212333	0.109033	0.173933	0.716533	0.3093	0.0691	0.0226667	0.0356333	0.0205	0.504267	0.0747333	0.442633	0.146467	0.237733	0.1844	0.0355	0.0596667	0.0157	0.0352	0.0614	0.392233	0.6547	0.9041	0.8955	0.746	0.0323667	0.0242667
572	0.0378	0.0304333	0.160967	0.136667	0.0349667	0.0196	0.026	0.0206667	0.106867	0.165933	0.720267	0.326367	0.0803	0.0242333	0.0377667	0.0205	0.503733	0.0741667	0.449	0.151767	0.238267	0.182233	0.0354667	0.0607333	0.0157	0.0352	0.0613667	0.392167	0.6547	0.904067	0.896	0.747067	0.0345333	0.0253667
574	0.0362	0.0299	0.152533	0.133967	0.0339	0.0196	0.026	0.0201	0.103633	0.1563	0.725067	0.3434	0.0941667	0.0258	0.0399	0.0205	0.502667	0.0736	0.456933	0.1565	0.2388	0.1806	0.0354333	0.0617667	0.0157	0.0352	0.0613333	0.3921	0.654633	0.904033	0.8965	0.7476	0.0367	0.027
576	0.0346333	0.0299	0.145133	0.131267	0.0328333	0.0196	0.026	0.0201	0.100967	0.1472	0.729333	0.3674	0.1155	0.0279333	0.0415333	0.0210333	0.5021	0.0730333	0.4633	0.160267	0.2388	0.178967	0.0354	0.0633667	0.0157	0.0352	0.0613	0.3921	0.654067	0.904533	0.8965	0.7487	0.0377667	0.0280667
578	0.0330667	0.0299	0.139867	0.1286	0.0323	0.0196	0.026	0.0200667	0.0977333	0.137067	0.7352	0.3946	0.141633	0.0311333	0.0437	0.0215667	0.501533	0.0725	0.4707	0.164	0.238767	0.177867	0.0354	0.0649667	0.0156667	0.0352	0.0613	0.3921	0.6535	0.905633	0.897067	0.750333	0.0388333	0.0296667
580	0.0309667	0.0299	0.134033	0.125933	0.0323	0.0196	0.026	0.0200333	0.0955667	0.129633	0.739433	0.423433	0.173633	0.0354	0.0458667	0.0221	0.5015	0.0725	0.478133	0.167767	0.239267	0.176233	0.0354	0.0671333	0.0156333	0.0352	0.0613	0.3921	0.653	0.9067	0.898167	0.7525	0.0399	0.0312667
582	0.0288333	0.0299	0.128233	0.123233	0.0323	0.0196	0.026	0.02	0.0923333	0.122167	0.7442	0.444233	0.204033	0.0423333	0.048	0.0221	0.5015	0.0725	0.486067	0.1715	0.239767	0.175167	0.0354	0.0687667	0.0156	0.0352	0.0613	0.3921	0.652967	0.907233	0.899267	0.7541	0.0420667	0.0339667
584	0.0272333	0.0299	0.121367	0.120533	0.0323	0.0196	0.026	0.0199667	0.0896667	0.117333	0.746833	0.462367	0.2339	0.0508667	0.0512333	0.0221	0.500967	0.0725	0.494033	0.175233	0.2403	0.1741	0.0354	0.0698333	0.0156	0.0346333	0.0612667	0.3921	0.652933	0.9072	0.8998	0.755667	0.0442333	0.0366667
586	0.0267	0.0299	0.117167	0.116767	0.0323	0.0196	0.026	0.0199333	0.0864667	0.109833	0.750567	0.481567	0.266967	0.061	0.0566333	0.0221	0.500433	0.0719333	0.501967	0.1784	0.240833	0.1741	0.0354	0.0703333	0.0161333	0.0340667	0.0612333	0.3921	0.6529	0.9072	0.8998	0.757267	0.0480333	0.0399
588	0.0267	0.0293667	0.1124	0.1141	0.0323	0.0196	0.026	0.0199	0.0848	0.103433	0.753733	0.500767	0.3022	0.0695	0.0631	0.0226333	0.4999	0.0713667	0.509933	0.1821	0.241367	0.173533	0.0359333	0.0724667	0.0166667	0.0335	0.0612	0.3921	0.652367	0.9072	0.900333	0.758333	0.0528667	0.0431333
590	0.0267	0.0288333	0.108167	0.1114	0.0323333	0.0191	0.026	0.0199	0.0831667	0.0954333	0.757467	0.5205	0.3385	0.0785333	0.0712	0.0231667	0.499867	0.0708	0.518933	0.184733	0.242433	0.172433	0.037	0.0746	0.0172	0.0335	0.0612	0.391533	0.6518	0.9072	0.900867	0.759433	0.0598667	0.048
592	0.0267333	0.0283	0.102867	0.1103	0.0323667	0.0186	0.026	0.0198667	0.0820667	0.0901	0.760667	0.539667	0.372133	0.0870333	0.0782	0.0237	0.499833	0.0708	0.529033	0.1879	0.243467	0.171333	0.0386	0.0773	0.0172	0.0335	0.0612	0.390967	0.651233	0.907167	0.9014	0.759967	0.0668667	0.0539333
594	0.0267667	0.0278	0.0986667	0.108133	0.0324	0.0181	0.026	0.0198333	0.0810333	0.0831667	0.763333	0.558867	0.405733	0.0971667	0.0857667	0.0237	0.4998	0.0708	0.538033	0.190567	0.245033	0.1708	0.0402	0.0794333	0.0171667	0.0334667	0.0612	0.3904	0.6512	0.907133	0.9014	0.761067	0.0755	0.0609333
596	0.0268	0.0273	0.0944333	0.106533	0.0324	0.0181	0.026	0.0198	0.0799333	0.0778333	0.765433	0.5818	0.439333	0.123833	0.0922333	0.0237	0.4998	0.0713333	0.548133	0.193767	0.2466	0.170267	0.0418	0.0826333	0.0171333	0.0334333	0.0611667	0.3904	0.6512	0.9071	0.9014	0.762167	0.0841333	0.0657667
598	0.0268	0.0268	0.0912667	0.1044	0.0324	0.0175667	0.026	0.0197667	0.0793667	0.0714	0.767533	0.6037	0.4724	0.152633	0.0992667	0.0237	0.4998	0.0718667	0.555567	0.196433	0.2482	0.169733	0.0434	0.0863667	0.0171	0.0334	0.0611333	0.3904	0.6512	0.907633	0.9014	0.7638	0.096	0.0711667
600	0.0273333	0.0268	0.0886	0.102767	0.0324	0.0170333	0.026	0.0197333	0.0782667	0.0671	0.769667	0.627167	0.500667	0.183033	0.107367	0.0237	0.4998	0.0724	0.568333	0.199067	0.2498	0.169167	0.0460667	0.0922667	0.0171	0.0334	0.0611	0.3904	0.650633	0.908167	0.9014	0.764867	0.110567	0.0760333
602	0.0278667	0.0268	0.0859667	0.101133	0.0324	0.0165	0.026	0.0197	0.0777333	0.0617333	0.7718	0.6453	0.524667	0.199033	0.114367	0.0247667	0.4998	0.0724	0.58	0.201167	0.251933	0.169133	0.0487333	0.0987	0.0171	0.0334	0.0611	0.3904	0.650067	0.9087	0.9014	0.7654	0.124067	0.0814333
604	0.0284	0.0268	0.0833333	0.0995	0.0324	0.0165	0.026	0.0197	0.0771667	0.058	0.7734	0.657567	0.544933	0.213967	0.122467	0.0263667	0.4998	0.0723667	0.593267	0.204367	0.2546	0.1691	0.053	0.106233	0.0171	0.0339333	0.0611	0.390333	0.6495	0.9087	0.901933	0.765933	0.144567	0.0873667
606	0.0284	0.0268	0.0807	0.0979	0.0324	0.0165	0.026	0.0196667	0.0771333	0.0548	0.775533	0.667167	0.562533	0.232633	0.129467	0.0290667	0.5003	0.0723333	0.603333	0.207567	0.257767	0.1691	0.0567333	0.112667	0.0171	0.0344667	0.0611	0.390267	0.6495	0.9087	0.902467	0.766467	0.164	0.0954667
608	0.0284	0.0268	0.0796333	0.0968	0.0324	0.0165	0.026	0.0196333	0.0765667	0.0537	0.7771	0.674633	0.582767	0.247567	0.1381	0.0323	0.5008	0.0723	0.6145	0.210767	0.260933	0.1691	0.0621	0.1191	0.0170667	0.035	0.0610667	0.3902	0.6495	0.908633	0.903	0.767533	0.190967	0.108433
610	0.0284	0.0268	0.0791	0.0951667	0.0324	0.0165	0.026	0.0196	0.076	0.0526	0.778667	0.683167	0.5993	0.265167	0.145633	0.0366333	0.5013	0.0723	0.6251	0.213967	0.264633	0.1691	0.0653333	0.125	0.0170333	0.0349667	0.0610333	0.3902	0.6495	0.908567	0.903	0.7686	0.2104	0.123
612	0.0284	0.0268	0.0791	0.0940667	0.0324	0.0165	0.026	0.0196	0.0754333	0.0520333	0.779167	0.6906	0.6137	0.281167	0.1548	0.0414667	0.5013	0.0723	0.6352	0.2177	0.267833	0.1691	0.0701667	0.131433	0.0175333	0.0355	0.061	0.3902	0.648933	0.9085	0.903	0.769667	0.230933	0.138633
614	0.0284	0.0268	0.0791	0.093	0.0324	0.0165	0.026	0.0195667	0.0754	0.0509667	0.7797	0.696967	0.625467	0.299833	0.1629	0.0490333	0.5013	0.0723	0.6426	0.2225	0.271033	0.1691	0.0755333	0.1395	0.0180667	0.036	0.061	0.3902	0.648367	0.9085	0.903	0.770733	0.248767	0.1532
616	0.0284	0.0268	0.0791	0.0924333	0.0324	0.0165	0.026	0.0195333	0.0754	0.0504	0.7802	0.7028	0.636133	0.317433	0.172633	0.0582	0.502367	0.0723	0.6511	0.226733	0.274233	0.169067	0.0830333	0.147533	0.0186	0.0365333	0.061	0.389667	0.6478	0.9085	0.903	0.771267	0.264967	0.168333
618	0.0284	0.0268	0.0791	0.0918667	0.0324	0.0165	0.0260333	0.0195	0.0753667	0.0493	0.781267	0.707033	0.6484	0.3313	0.180733	0.0684667	0.503433	0.0723	0.659033	0.232033	0.2785	0.1685	0.0894667	0.156133	0.0186	0.0365	0.061	0.389133	0.6478	0.9085	0.903	0.772333	0.287067	0.1802
620	0.0284	0.0268	0.0791	0.0913	0.0324	0.0165	0.0260667	0.0194667	0.0753333	0.0482	0.782867	0.7113	0.659067	0.349433	0.190467	0.0771	0.5045	0.0722667	0.667533	0.237333	0.2849	0.167933	0.0959	0.160967	0.0186	0.0365	0.0609667	0.3886	0.647767	0.9085	0.903	0.773433	0.305967	0.1937
622	0.0284	0.0268	0.0791333	0.0912667	0.0324	0.0165	0.0261	0.0194333	0.0753	0.0471	0.783933	0.713967	0.6697	0.3729	0.1991	0.0857333	0.5045	0.0722333	0.674933	0.243733	0.291267	0.1674	0.101267	0.1658	0.0185667	0.0365	0.0609333	0.3886	0.647733	0.9085	0.903	0.775067	0.3281	0.2088
624	0.0284	0.0268	0.0786333	0.0912333	0.0324	0.0165	0.0261	0.0194	0.0753	0.0465333	0.784433	0.7172	0.6782	0.3969	0.208833	0.0965333	0.5045	0.0722	0.680767	0.249067	0.298167	0.166867	0.107733	0.172233	0.0185333	0.0365	0.0609	0.388567	0.647167	0.907967	0.903	0.776167	0.3416	0.224467
626	0.0284	0.0273333	0.0781333	0.0912	0.0329333	0.0165	0.0261	0.0194	0.0752667	0.0459667	0.784933	0.719867	0.686167	0.4145	0.217467	0.1084	0.505033	0.0722	0.6855	0.254367	0.303467	0.165233	0.113633	0.181367	0.0185	0.0364667	0.0609	0.388	0.646633	0.907433	0.903	0.777233	0.354533	0.239567
628	0.0284	0.0273333	0.0776	0.0912	0.0334667	0.0165	0.0261	0.0193667	0.0752333	0.0454333	0.785467	0.721967	0.6936	0.4241	0.224467	0.122967	0.506633	0.0722	0.689167	0.258633	0.3088	0.1636	0.121133	0.189967	0.0185	0.0364333	0.0609	0.387433	0.646067	0.906867	0.903	0.777767	0.3691	0.2509
630	0.0284	0.0273333	0.0786667	0.0911667	0.034	0.0165	0.0261	0.0193333	0.0752	0.0438	0.786	0.724067	0.700533	0.435833	0.229833	0.137533	0.508767	0.0722	0.692867	0.262367	0.3136	0.1625	0.128633	0.195867	0.0185	0.0364	0.0609	0.386333	0.646033	0.906833	0.903	0.7783	0.388	0.266533
632	0.0284	0.0268	0.0797333	0.0911333	0.0345333	0.0165	0.0261	0.0193	0.0751667	0.0421667	0.786	0.727233	0.708	0.449167	0.2352	0.158567	0.511433	0.0722	0.695	0.265567	0.318933	0.1625	0.136133	0.201233	0.0179333	0.0364	0.0608667	0.385767	0.646	0.9068	0.903	0.778833	0.415	0.280033
634	0.0289333	0.0268	0.0813	0.0911	0.0350667	0.0170333	0.0261	0.0192667	0.0751333	0.04	0.7865	0.7304	0.7139	0.4641	0.2406	0.1796	0.513567	0.0722	0.697133	0.2698	0.324267	0.1625	0.1426	0.207667	0.0173667	0.0364	0.0608333	0.3852	0.646	0.9068	0.903	0.779867	0.443067	0.296233
636	0.0294667	0.0268	0.0818333	0.0911	0.0356	0.0175667	0.0261	0.0192333	0.0751	0.0389333	0.787533	0.7325	0.719233	0.477433	0.246	0.204967	0.516767	0.0722	0.6987	0.275067	0.330667	0.161967	0.149033	0.213567	0.0168	0.0364	0.0608	0.3852	0.645467	0.9068	0.903	0.7809	0.4733	0.310267
638	0.03	0.0273333	0.0828667	0.0910667	0.0361333	0.0181	0.0261	0.0192	0.0751	0.0373333	0.788567	0.733	0.7224	0.488633	0.250867	0.226033	0.5189	0.0721667	0.7008	0.280933	0.3376	0.1614	0.1555	0.219467	0.0168	0.0364	0.0608	0.3852	0.644867	0.9068	0.902433	0.7814	0.5008	0.325367
640	0.03	0.0278667	0.0834	0.0910333	0.0366667	0.0181333	0.0261	0.0192	0.0750667	0.0357	0.7891	0.733567	0.7261	0.498233	0.2557	0.247633	0.522667	0.0721333	0.702367	0.2868	0.343967	0.161333	0.162467	0.224833	0.0173333	0.0363667	0.0608	0.385167	0.644267	0.906733	0.901867	0.781967	0.524533	0.339933
642	0.03	0.0284	0.0844333	0.091	0.0372	0.0181667	0.0261	0.0191667	0.0755667	0.0340667	0.7891	0.734633	0.729267	0.505167	0.260567	0.2692	0.525367	0.0726333	0.704467	0.292133	0.350867	0.1618	0.168367	0.231267	0.0178667	0.0363333	0.0608	0.385133	0.6437	0.906667	0.9013	0.782533	0.548267	0.356133
644	0.03	0.0284	0.0855	0.0909667	0.0377333	0.0182	0.0266333	0.0191333	0.0766	0.0329667	0.789633	0.7373	0.733	0.514233	0.267567	0.289167	0.5286	0.0737	0.706033	0.2985	0.356167	0.1623	0.1748	0.237167	0.0184	0.0363	0.0607667	0.3851	0.6432	0.9066	0.9013	0.783633	0.572533	0.3734
646	0.03	0.0284	0.0865667	0.0909333	0.0382667	0.0182	0.0282333	0.0196333	0.0781333	0.0319	0.790133	0.740467	0.736733	0.527	0.2746	0.3102	0.531267	0.0758333	0.7076	0.305967	0.362567	0.1623	0.181233	0.244133	0.0184	0.0363	0.0607333	0.384567	0.642633	0.9066	0.9013	0.784167	0.599533	0.389033
648	0.03	0.0284333	0.0876333	0.0909	0.0388	0.0182	0.0309	0.0201667	0.0802333	0.0308	0.790633	0.743667	0.740467	0.541367	0.280533	0.3264	0.5355	0.0785333	0.7081	0.313467	0.367367	0.162867	0.1893	0.2495	0.0183667	0.0363	0.0607	0.384033	0.642567	0.9066	0.9013	0.785233	0.620033	0.405233
650	0.03	0.0284667	0.0881667	0.0909	0.0388	0.0187333	0.0335333	0.0206667	0.0823333	0.0297	0.7906	0.745767	0.744733	0.5568	0.284867	0.345833	0.540867	0.0817667	0.709667	0.321467	0.374833	0.165033	0.1968	0.2554	0.0183333	0.0363	0.0607	0.383467	0.6425	0.9066	0.9013	0.786333	0.635167	0.4225
652	0.03	0.0285	0.0881667	0.0914	0.0393333	0.0192667	0.0367	0.0206333	0.0855333	0.0286	0.791133	0.747367	0.747933	0.570667	0.290267	0.3642	0.546767	0.0844667	0.711233	0.327833	0.382833	0.169367	0.203767	0.260733	0.0183	0.0362667	0.0612333	0.383433	0.6425	0.9066	0.9013	0.7874	0.647033	0.4419
654	0.03	0.0285	0.0860667	0.0913667	0.0398667	0.0198	0.0393333	0.0200667	0.0881667	0.0264667	0.791667	0.748967	0.751133	0.5856	0.298367	0.389567	0.5516	0.0876667	0.7128	0.334733	0.392433	0.1758	0.2102	0.2672	0.0183	0.0362333	0.0623	0.3834	0.6425	0.9066	0.9013	0.787933	0.6573	0.4602
656	0.0300333	0.0295333	0.0834333	0.0913333	0.0404	0.0198	0.0425333	0.0195	0.0918667	0.0248333	0.7922	0.750033	0.753233	0.597333	0.305367	0.415967	0.5575	0.0908667	0.7133	0.3406	0.4015	0.1828	0.215567	0.273633	0.0183	0.0362	0.0633667	0.3834	0.6425	0.9066	0.9013	0.788467	0.668633	0.4764
658	0.0300667	0.0311	0.0813333	0.0907667	0.0409333	0.0198	0.0446667	0.0194667	0.0955667	0.0237333	0.7922	0.751067	0.755333	0.609067	0.314533	0.4424	0.562867	0.0940667	0.713267	0.347	0.410033	0.1903	0.2215	0.279033	0.0183	0.0362	0.0639	0.3834	0.6425	0.9066	0.9013	0.789033	0.676733	0.4894
660	0.0301	0.0337333	0.0802667	0.0912667	0.0414667	0.0213667	0.0473333	0.0210333	0.103533	0.0231667	0.792167	0.751567	0.7569	0.621333	0.322633	0.463467	0.568767	0.0972667	0.713733	0.352867	0.418533	0.1989	0.226867	0.284367	0.0182667	0.0362	0.0639	0.3834	0.6425	0.9066	0.9013	0.7896	0.6848	0.5013
662	0.0301	0.0364	0.0792	0.0917667	0.042	0.0234667	0.0505	0.0231333	0.111467	0.0226	0.792133	0.752633	0.7585	0.634633	0.3356	0.479167	0.573567	0.101033	0.7142	0.3598	0.4265	0.209633	0.2333	0.2892	0.0182333	0.0362	0.0639	0.383367	0.6425	0.9066	0.9013	0.790133	0.6902	0.509933
664	0.0301	0.0390667	0.0776333	0.0923	0.0425333	0.0255667	0.0552667	0.0247	0.1221	0.0220333	0.7921	0.753167	0.7601	0.648467	0.349633	0.494267	0.579967	0.105867	0.7147	0.366733	0.436067	0.222	0.238633	0.295633	0.0182	0.0361667	0.0638667	0.383333	0.6425	0.9066	0.9013	0.7912	0.696667	0.518033
666	0.0306333	0.0406667	0.0766	0.0922667	0.0430667	0.0261	0.0626667	0.0252	0.130567	0.022	0.7921	0.754233	0.7617	0.6602	0.366333	0.512033	0.587533	0.111767	0.715233	0.375267	0.444067	0.237567	0.244533	0.301567	0.0182	0.0361333	0.0638333	0.3833	0.6425	0.906533	0.9013	0.792267	0.702633	0.5272
668	0.0311667	0.0417333	0.0755667	0.0922333	0.0436	0.0266333	0.0717	0.0252	0.142767	0.0214667	0.7921	0.755267	0.7633	0.671967	0.381433	0.532533	0.596133	0.117667	0.715767	0.3838	0.452067	0.253667	0.2499	0.3107	0.0182	0.0361	0.0638	0.3833	0.641933	0.906467	0.9013	0.7928	0.709067	0.539067
670	0.0317	0.0428	0.0745	0.0922	0.0436	0.0277	0.0807	0.0251667	0.154433	0.0203667	0.7921	0.757367	0.764867	0.682133	0.397067	0.5563	0.6042	0.124633	0.7163	0.392833	0.457933	0.272467	0.256367	0.318767	0.0182	0.0361	0.0638	0.3833	0.641367	0.9064	0.9013	0.793333	0.713933	0.5547
672	0.0317	0.0454333	0.0729	0.0916333	0.0441333	0.0293	0.0891667	0.0251333	0.170367	0.0187333	0.792067	0.758933	0.766433	0.690667	0.4149	0.577367	0.6133	0.131633	0.7168	0.401333	0.464333	0.289667	0.261733	0.3284	0.0181667	0.0361	0.0638	0.3833	0.6408	0.9064	0.9013	0.793867	0.7193	0.571433
674	0.0317	0.0491333	0.0718333	0.0910667	0.0446667	0.0309	0.0976333	0.0251	0.184733	0.0176333	0.792033	0.76	0.768	0.6992	0.4338	0.601067	0.621367	0.140767	0.717833	0.408233	0.471267	0.312233	0.267633	0.334833	0.0181333	0.0361	0.0638	0.383267	0.6408	0.9064	0.9013	0.794933	0.723667	0.587633
676	0.0317	0.0544	0.0713	0.0905	0.0452	0.0330333	0.108767	0.0251	0.200133	0.0171	0.792533	0.760533	0.769567	0.705567	0.453233	0.6205	0.6305	0.149367	0.718867	0.414633	0.477667	0.3321	0.273	0.342333	0.0181	0.0360667	0.0637667	0.3827	0.6408	0.9064	0.9013	0.795467	0.7285	0.6006
678	0.0317	0.0586333	0.0713	0.0905	0.0452	0.0357	0.120433	0.0256	0.215533	0.0165333	0.793067	0.761567	0.771167	0.712467	0.472667	0.6399	0.637467	0.1585	0.7194	0.419967	0.485133	0.351433	0.2789	0.3488	0.0181	0.0360333	0.0637333	0.382133	0.6408	0.9064	0.9013	0.796	0.7323	0.613033
680	0.0317	0.0639333	0.0713	0.0904667	0.0452	0.0389	0.138967	0.0271667	0.233033	0.0159667	0.794133	0.7626	0.772767	0.7183	0.4937	0.653933	0.647133	0.165467	0.719367	0.426367	0.490433	0.3724	0.284267	0.356833	0.0181	0.0354667	0.0637	0.3816	0.640233	0.9064	0.9013	0.796	0.736067	0.623267
682	0.0317	0.0692333	0.0713	0.0904333	0.0452	0.0420667	0.156433	0.0297667	0.258	0.0154	0.7952	0.764167	0.773833	0.7247	0.5115	0.666333	0.657367	0.1735	0.719833	0.4333	0.497333	0.397667	0.290167	0.363833	0.0181	0.0349333	0.0637	0.381567	0.639667	0.9064	0.901267	0.796533	0.738767	0.635667
684	0.0311667	0.0756	0.0713	0.0904	0.0452	0.0452333	0.1755	0.0324	0.288833	0.0154	0.796233	0.765767	0.774867	0.7311	0.5282	0.676633	0.6681	0.180467	0.7203	0.442367	0.5037	0.4267	0.2966	0.371867	0.0180667	0.0343667	0.0637	0.381533	0.6391	0.9064	0.901233	0.7976	0.740367	0.6443
686	0.0311667	0.0814	0.0723667	0.0914333	0.0452	0.0484	0.190333	0.0350333	0.322867	0.0153667	0.796733	0.767367	0.775367	0.738033	0.5444	0.6853	0.677767	0.187967	0.7208	0.450867	0.512233	0.453567	0.304133	0.3794	0.0180333	0.0343333	0.0637	0.3815	0.6391	0.9064	0.9012	0.798667	0.741433	0.654033
688	0.0311667	0.0877333	0.0761	0.0946	0.0447	0.0521333	0.208867	0.0392667	0.350533	0.0153333	0.7967	0.7684	0.7764	0.7439	0.561667	0.695567	0.684733	0.1955	0.7208	0.458333	0.5202	0.478833	0.3111	0.3869	0.018	0.0343	0.0637	0.3815	0.639067	0.9064	0.9012	0.7992	0.7425	0.661033
690	0.0317	0.0940667	0.0814	0.0993667	0.0442	0.0553333	0.2279	0.0440333	0.372333	0.0153	0.7967	0.769467	0.777467	0.7492	0.580033	0.703667	0.6939	0.202467	0.7208	0.4647	0.528733	0.4987	0.318067	0.3955	0.018	0.0343	0.0636667	0.3815	0.6385	0.906333	0.9012	0.7992	0.744133	0.6675
692	0.0317	0.100933	0.0898667	0.1036	0.0437	0.0595667	0.2475	0.0488	0.393067	0.0152667	0.7967	0.771067	0.778533	0.754	0.594567	0.712833	0.702467	0.210533	0.7208	0.470567	0.537267	0.516967	0.323433	0.402967	0.018	0.0343	0.0636333	0.3815	0.637933	0.906267	0.9012	0.799733	0.745733	0.673433
694	0.0317	0.1073	0.0983	0.106767	0.0437	0.0643333	0.266567	0.0514333	0.415367	0.0147	0.7967	0.772167	0.779633	0.758767	0.608067	0.718233	0.712133	0.218033	0.720767	0.478	0.5469	0.535767	0.329333	0.411033	0.018	0.0343	0.0641333	0.3815	0.6374	0.9062	0.9012	0.800267	0.7468	0.678267
696	0.0317	0.1147	0.109933	0.109933	0.0437	0.0706667	0.284033	0.0540667	0.4398	0.0141333	0.7967	0.7732	0.780667	0.7625	0.615067	0.723067	0.718567	0.227167	0.720733	0.484933	0.555967	0.555133	0.334167	0.4164	0.0179667	0.0342667	0.0646667	0.381467	0.636833	0.9062	0.900133	0.8008	0.747867	0.682567
698	0.0311667	0.11815	0.11495	0.114167	0.0442333	0.07385	0.293	0.0577667	0.464233	0.0130667	0.796667	0.7737	0.7817	0.764067	0.6186	0.7247	0.724467	0.2336	0.720167	0.491833	0.563433	0.5723	0.338433	0.4194	0.0179333	0.0342333	0.0652	0.38145	0.63655	0.9062	0.8996	0.8008	0.74815	0.68415
700	0.0309	0.1221	0.1221	0.11655	0.0445	0.077	0.2993	0.0599	0.47725	0.0128	0.79665	0.7742	0.7822	0.7646	0.6194	0.7263	0.7266	0.2371	0.7199	0.49475	0.5669	0.579	0.3403	0.4218	0.0179	0.0342	0.0652	0.3814	0.6357	0.9062	0.898	0.8008	0.749	0.6858

## Sheet: Green (1988) e-cloth graphs
Reflectance spectra used to generate photoreceptor excitations for the reanalysis of tsetse catches reported in Green (1988), Bull Ent Res 78: 591.
Reflectance spectra are plotted for each experiment conducted in the original publication.
